# Supplementary material for: Ethyl 3-[7-(N-acetyl-4-meth­oxy­benzene­sulfonamido)-3-chloro-2H-indazol-2-yl]propionate
Source: Acta Crystallogr Sect E Struct Rep Online. 2014 Feb 15;70(Pt 3):o307–8. doi: 10.1107/S1600536814003183 (PMC3998507; doi:10.1107/S1600536814003183)
Supplement: Supplementary file 1 [file e-70-0o307-sup1.cif]

##############################################################################
#                                                                            #
# This CIF contains the data in a paper accepted for publication in          #
# Acta Crystallographica Section E. It conforms to the requirements of       #
# Notes for Authors for Acta Crystallographica Section E, and has been       #
# peer reviewed under the auspices of the IUCr Commission on Journals.       #
#                                                                            #
# Full details of the Crystallographic Information File format               #
# are given in the paper "The Crystallographic Information File (CIF):       #
# a New Standard Archive File for Crystallography" by S. R. Hall, F. H.      #
# Allen and I. D. Brown [Acta Cryst. (1991), A47, 655-685].                  #
#                                                                            #
# The current version of the core CIF dictionary is obtainable from          #
# ftp://ftp.iucr.org/pub/cif_core.dic.                                       #
#                                                                            #
# Software is freely available for graphical display of the structure(s)     #
# in this CIF. For information consult the CIF software page                 #
# http://www.iucr.org/resources/cif/software.                                #
#                                                                            #
# This file may be used for bona fide research purposes within the           #
# scientific community so long as proper attribution is given to the journal # 
# article from which it was obtained.                                        #
#                                                                            #
##############################################################################
data_I
_database_code_depnum_ccdc_archive 'CCDC 986487'
_audit_creation_method     SHELXL-97
_journal_date_recd_electronic     2014-02-11
_journal_date_accepted     2014-02-12
_journal_name_full     'Acta Crystallographica, Section E'
_journal_year     2014
_journal_volume     70
_journal_issue      3
_journal_page_first     o307
_journal_page_last     o308
_journal_paper_category     QO
_journal_paper_doi     10.1107/S1600536814003183
_journal_coeditor_code     TK5294
_publ_contact_author_name     'Assoman Kouakou'
_publ_contact_author_address
;
Laboratoire de Chimie Organique et Analytique
Universit\'e Sultan Moulay Slimane,
Facult\'e des Sciences et Techniques, B\'eni-Mellal, BP 523, Morocco
;
_publ_contact_author_email     'assoman_k@yahoo.fr'
_publ_contact_author_fax     '212 537 77 54 40'
_publ_contact_author_phone     '212 537 77 54 40'
_publ_section_title
;\
Ethyl
3-[7-(<i>N</i>-acetyl-4-methoxybenzenesulfonamido)-3-chloro-2<i>H</i>-\
indazol-2-yl]propionate
;
_publ_section_title_footnote     .
loop_
    _publ_author_name
    _publ_author_address
    'Kouakou, Assoman'
;
Laboratoire de Chimie Organique et Analytique
Universit\'e Sultan Moulay Slimane,
Facult\'e des Sciences et Techniques, B\'eni-Mellal, BP 523, Morocco
;
    'Rakib, El Mostapha'
;
Laboratoire de Chimie Organique et Analytique
Universit\'e Sultan Moulay Slimane,
Facult\'e des Sciences et Techniques, B\'eni-Mellal, BP 523, Morocco
;
    'Abbassi, Najat'
;
Laboratoire de Chimie Organique et Analytique
Universit\'e Sultan Moulay Slimane,
Facult\'e des Sciences et Techniques, B\'eni-Mellal, BP 523, Morocco
;
    'Saadi, Mohamed'
;
Laboratoire de Chimie du Solide Appliqu\'ee,
Facult\'e des Sciences, Universit\'e Mohammed V-Agdal
Avenue Ibn Battouta, BP. 1014, Rabat, Morocco
;
    'El Ammari, Lahcen'
;
Laboratoire de Chimie du Solide Appliqu\'ee,
Facult\'e des Sciences, Universit\'e Mohammed V-Agdal
Avenue Ibn Battouta, BP. 1014, Rabat, Morocco
;
_chemical_name_systematic
;\
Ethyl 3-[7-(<i>N</i>-acetyl-4-methoxybenzenesulfonamido)-3-chloro-\
2<i>H</i>-indazol-2-yl]propionate
;
_chemical_name_common     ?
_chemical_formula_moiety     'C21 H22 Cl N3 O6 S'
_chemical_formula_sum     'C21 H22 Cl N3 O6 S'
_chemical_formula_iupac     'C21 H22 Cl N3 O6 S'
_chemical_formula_weight     479.93
_chemical_melting_point     ?
_symmetry_cell_setting     triclinic
_symmetry_space_group_name_H-M     'P -1'
_symmetry_space_group_name_Hall     '-P 1'
loop_
    _symmetry_equiv_pos_as_xyz
    'x, y, z'
    '-x, -y, -z'
_cell_length_a     9.1442(3)
_cell_length_b     9.4376(4)
_cell_length_c     14.0931(6)
_cell_angle_alpha     108.262(2)
_cell_angle_beta     96.017(2)
_cell_angle_gamma     103.313(2)
_cell_volume     1103.12(8)
_cell_formula_units_Z     2
_cell_measurement_reflns_used     6725
_cell_measurement_theta_min     2.37
_cell_measurement_theta_max     30.51
_cell_measurement_temperature     296(2)
_exptl_crystal_description     Block
_exptl_crystal_colour     colourless
_exptl_crystal_size_max     0.38
_exptl_crystal_size_mid     0.32
_exptl_crystal_size_min     0.27
_exptl_crystal_density_diffrn     1.445
_exptl_crystal_density_meas     ?
_exptl_crystal_density_method     'not measured'
_exptl_crystal_F_000     500
_exptl_absorpt_coefficient_mu     0.312
_exptl_absorpt_correction_type     multi-scan
_exptl_absorpt_process_details     '(SADABS; Bruker, 2009)'
_exptl_absorpt_correction_T_min     0.6996
_exptl_absorpt_correction_T_max     0.7462
_exptl_special_details     ?
_diffrn_ambient_temperature     296(2)
_diffrn_radiation_type     MoK\a
_diffrn_radiation_wavelength     0.71073
_diffrn_radiation_source     'fine-focus sealed tube'
_diffrn_radiation_monochromator     graphite
_diffrn_measurement_device_type     'Bruker X8 APEX'
_diffrn_measurement_method     '\f and \w scans'
_diffrn_reflns_number     26786
_diffrn_reflns_av_R_equivalents     0.0304
_diffrn_reflns_av_sigmaI/netI     0.0302
_diffrn_reflns_theta_min     2.37
_diffrn_reflns_theta_max     30.51
_diffrn_reflns_theta_full     30.51
_diffrn_measured_fraction_theta_max     0.998
_diffrn_measured_fraction_theta_full     0.998
_diffrn_reflns_limit_h_min     -13
_diffrn_reflns_limit_h_max     13
_diffrn_reflns_limit_k_min     -13
_diffrn_reflns_limit_k_max     12
_diffrn_reflns_limit_l_min     -19
_diffrn_reflns_limit_l_max     20
_refine_special_details
;
Refinement of <i>F</i>^2^ against all reflections. The weighted <i>R</i>-factor
<i>wR</i> and goodness of fit <i>S</i> are based on <i>F</i>^2^, conventional
<i>R</i>-factors <i>R</i> are based on <i>F</i>, with <i>F</i> set to zero for
negative <i>F</i>^2^. The threshold expression of <i>F</i>^2^ >
\s(<i>F</i>^2^) is used only for calculating <i>R</i>-factors(gt) <i>etc</i>.
and is not relevant to the choice of reflections for refinement.
<i>R</i>-factors based on <i>F</i>^2^ are statistically about twice as large
as those based on <i>F</i>, and <i>R</i>- factors based on all data will be
even larger.
;
_reflns_number_total     6725
_reflns_number_gt     4687
_reflns_threshold_expression     I>2sigma(I)
_refine_ls_structure_factor_coef     Fsqd
_refine_ls_matrix_type     full
_refine_ls_R_factor_all     0.0685
_refine_ls_R_factor_gt     0.0432
_refine_ls_wR_factor_gt     0.1089
_refine_ls_wR_factor_ref     0.1229
_refine_ls_goodness_of_fit_ref     1.024
_refine_ls_restrained_S_all     1.024
_refine_ls_number_reflns     6725
_refine_ls_number_parameters     299
_refine_ls_number_restraints     0
_refine_ls_hydrogen_treatment     constr
_refine_ls_weighting_scheme     calc
_refine_ls_weighting_details
         'calc w=1/[\s^2^(Fo^2^)+(0.0567P)^2^+0.2297P] where P=(Fo^2^+2Fc^2^)/3'
_atom_sites_solution_hydrogens     geom
_atom_sites_solution_primary     direct
_atom_sites_solution_secondary     difmap
_refine_ls_shift/su_max     0.000
_refine_ls_shift/su_mean     0.000
_refine_diff_density_max     0.295
_refine_diff_density_min     -0.336
_refine_ls_extinction_method     none
_refine_ls_extinction_coef     ?
loop_
    _atom_type_symbol
    _atom_type_description
    _atom_type_scat_dispersion_real
    _atom_type_scat_dispersion_imag
    _atom_type_scat_source
    'C' 'C' 0.0033 0.0016
                         'International Tables Vol C Tables 4.2.6.8 and 6.1.1.4'
    'H' 'H' 0.0000 0.0000
                         'International Tables Vol C Tables 4.2.6.8 and 6.1.1.4'
    'N' 'N' 0.0061 0.0033
                         'International Tables Vol C Tables 4.2.6.8 and 6.1.1.4'
    'O' 'O' 0.0106 0.0060
                         'International Tables Vol C Tables 4.2.6.8 and 6.1.1.4'
    'S' 'S' 0.1246 0.1234
                         'International Tables Vol C Tables 4.2.6.8 and 6.1.1.4'
    'Cl' 'Cl' 0.1484 0.1585
                         'International Tables Vol C Tables 4.2.6.8 and 6.1.1.4'
_computing_data_collection     'APEX2 (Bruker, 2009)'
_computing_cell_refinement     'SAINT (Bruker, 2009)'
_computing_data_reduction     'SAINT (Bruker, 2009)'
_computing_structure_solution     'SHELXS97 (Sheldrick, 2008)'
_computing_structure_refinement     'SHELXL97 (Sheldrick, 2008)'
_computing_molecular_graphics     'ORTEP-3 for Windows (Farrugia, 2012)'
_computing_publication_material
                               'PLATON (Spek, 2009) and publCIF (Westrip, 2010)'
loop_
    _atom_site_type_symbol
    _atom_site_label
    _atom_site_fract_x
    _atom_site_fract_y
    _atom_site_fract_z
    _atom_site_U_iso_or_equiv
    _atom_site_adp_type
    _atom_site_calc_flag
    _atom_site_refinement_flags
    _atom_site_occupancy
    _atom_site_symmetry_multiplicity
    _atom_site_disorder_assembly
    _atom_site_disorder_group
    C C1 1.0486(3) 0.8525(3) 0.54237(17) 0.0722(6) Uani d . 1 1 . .
    H H1A 1.0445 0.9308 0.6042 0.108 Uiso calc R 1 1 . .
    H H1B 1.0923 0.9013 0.4975 0.108 Uiso calc R 1 1 . .
    H H1C 1.1106 0.7903 0.5579 0.108 Uiso calc R 1 1 . .
    C C2 0.8924(3) 0.7528(3) 0.49251(17) 0.0745(6) Uani d . 1 1 . .
    H H2A 0.8474 0.7029 0.5373 0.089 Uiso calc R 1 1 . .
    H H2B 0.8285 0.8150 0.4774 0.089 Uiso calc R 1 1 . .
    C C3 0.8483(2) 0.4891(2) 0.38663(16) 0.0538(4) Uani d . 1 1 . .
    C C4 0.8705(2) 0.3834(2) 0.28825(15) 0.0522(4) Uani d . 1 1 A .
    H H4A 0.8013 0.2809 0.2726 0.063 Uiso calc R 1 1 . .
    H H4B 0.9742 0.3743 0.2970 0.063 Uiso calc R 1 1 . .
    C C5 0.84382(17) 0.43617(19) 0.19883(13) 0.0449(4) Uani d . 1 1 . .
    H H5A 0.9164 0.5362 0.2122 0.054 Uiso calc R 1 1 A .
    H H5B 0.8617 0.3625 0.1387 0.054 Uiso calc R 1 1 . .
    C C6 0.64292(16) 0.56845(16) 0.16545(11) 0.0358(3) Uani d . 1 1 . .
    C C7 0.48449(16) 0.52038(16) 0.13433(11) 0.0345(3) Uani d . 1 1 A .
    C C8 0.44533(15) 0.36588(15) 0.13440(11) 0.0327(3) Uani d . 1 1 . .
    C C9 0.28989(16) 0.27675(16) 0.10605(11) 0.0355(3) Uani d . 1 1 A .
    C C10 0.18252(17) 0.34113(19) 0.07555(13) 0.0435(4) Uani d . 1 1 . .
    H H10 0.0804 0.2829 0.0551 0.052 Uiso calc R 1 1 A .
    C C11 0.2236(2) 0.4947(2) 0.07452(13) 0.0477(4) Uani d . 1 1 A .
    H H11 0.1477 0.5347 0.0529 0.057 Uiso calc R 1 1 . .
    C C12 0.37178(19) 0.58583(18) 0.10434(12) 0.0429(3) Uani d . 1 1 . .
    H H12 0.3973 0.6873 0.1048 0.051 Uiso calc R 1 1 A .
    C C13 0.25249(17) -0.01017(17) 0.03603(12) 0.0423(3) Uani d . 1 1 A .
    C C14 0.3172(2) 0.01302(19) -0.05230(13) 0.0488(4) Uani d . 1 1 . .
    H H14A 0.4034 0.1038 -0.0286 0.073 Uiso calc R 1 1 . .
    H H14B 0.2405 0.0264 -0.0981 0.073 Uiso calc R 1 1 . .
    H H14C 0.3494 -0.0761 -0.0872 0.073 Uiso calc R 1 1 . .
    C C15 0.28344(17) 0.00934(18) 0.26812(12) 0.0426(3) Uani d . 1 1 . .
    C C16 0.4413(2) 0.0666(2) 0.29788(16) 0.0613(5) Uani d . 1 1 . .
    H H16 0.4928 0.1571 0.2887 0.074 Uiso calc R 1 1 . .
    C C17 0.5205(2) -0.0119(3) 0.34089(19) 0.0711(6) Uani d . 1 1 . .
    H H17 0.6266 0.0248 0.3596 0.085 Uiso calc R 1 1 . .
    C C18 0.4447(2) -0.1454(2) 0.35699(14) 0.0516(4) Uani d . 1 1 . .
    C C19 0.2880(2) -0.2002(2) 0.32867(15) 0.0548(4) Uani d . 1 1 . .
    H H19 0.2360 -0.2887 0.3400 0.066 Uiso calc R 1 1 . .
    C C20 0.20833(19) -0.1236(2) 0.28343(16) 0.0552(5) Uani d . 1 1 . .
    H H20 0.1025 -0.1620 0.2630 0.066 Uiso calc R 1 1 . .
    C C21 0.4639(3) -0.3534(3) 0.4150(2) 0.0850(7) Uani d . 1 1 . .
    H H21A 0.3928 -0.3336 0.4597 0.127 Uiso calc R 1 1 . .
    H H21B 0.5405 -0.3892 0.4452 0.127 Uiso calc R 1 1 . .
    H H21C 0.4103 -0.4315 0.3510 0.127 Uiso calc R 1 1 . .
    N N1 0.68752(13) 0.44938(14) 0.17929(9) 0.0359(3) Uani d . 1 1 A .
    N N2 0.56842(13) 0.32172(13) 0.16155(10) 0.0366(3) Uani d . 1 1 A .
    N N3 0.24731(14) 0.12398(13) 0.11297(10) 0.0388(3) Uani d . 1 1 . .
    O O1 0.90147(18) 0.63540(16) 0.39826(10) 0.0687(4) Uani d . 1 1 A .
    O O2A 0.827(4) 0.460(2) 0.4645(11) 0.074(4) Uani d P 0.40(5) 1 A 1
    O O2B 0.763(3) 0.4365(10) 0.433(2) 0.097(5) Uani d P 0.60(5) 1 A 2
    O O3 0.20543(16) -0.13637(13) 0.04358(10) 0.0594(3) Uani d . 1 1 . .
    O O4 0.21707(17) 0.26817(15) 0.28507(11) 0.0632(4) Uani d . 1 1 . .
    O O5 0.02109(13) 0.02348(18) 0.18811(13) 0.0709(4) Uani d . 1 1 . .
    O O6 0.53520(17) -0.21420(19) 0.39901(13) 0.0750(4) Uani d . 1 1 . .
    S S1 0.17842(4) 0.11051(5) 0.21770(4) 0.04718(12) Uani d . 1 1 A .
    Cl Cl1 0.76852(5) 0.74258(5) 0.18505(4) 0.05352(13) Uani d . 1 1 A .
loop_
    _atom_site_aniso_label
    _atom_site_aniso_U_11
    _atom_site_aniso_U_22
    _atom_site_aniso_U_33
    _atom_site_aniso_U_12
    _atom_site_aniso_U_13
    _atom_site_aniso_U_23
    C1 0.0799(15) 0.0598(12) 0.0636(13) 0.0125(11) -0.0014(11) 0.0131(10)
    C2 0.0808(15) 0.0679(14) 0.0560(12) 0.0081(11) 0.0137(11) 0.0050(10)
    C3 0.0460(9) 0.0567(11) 0.0697(12) 0.0192(8) 0.0124(8) 0.0329(9)
    C4 0.0395(8) 0.0446(9) 0.0715(12) 0.0145(7) 0.0029(8) 0.0193(8)
    C5 0.0288(7) 0.0433(8) 0.0569(10) 0.0070(6) 0.0096(6) 0.0117(7)
    C6 0.0376(7) 0.0283(7) 0.0378(7) 0.0020(5) 0.0082(6) 0.0115(5)
    C7 0.0369(7) 0.0280(6) 0.0366(7) 0.0069(5) 0.0079(6) 0.0099(5)
    C8 0.0319(7) 0.0262(6) 0.0379(7) 0.0070(5) 0.0084(5) 0.0088(5)
    C9 0.0305(6) 0.0278(6) 0.0434(8) 0.0054(5) 0.0076(6) 0.0078(5)
    C10 0.0316(7) 0.0413(8) 0.0528(9) 0.0101(6) 0.0055(6) 0.0106(7)
    C11 0.0443(9) 0.0453(9) 0.0557(10) 0.0208(7) 0.0054(7) 0.0159(7)
    C12 0.0506(9) 0.0329(7) 0.0484(9) 0.0156(6) 0.0094(7) 0.0157(6)
    C13 0.0380(8) 0.0296(7) 0.0484(9) 0.0052(6) -0.0055(6) 0.0063(6)
    C14 0.0582(10) 0.0387(8) 0.0445(9) 0.0178(7) 0.0012(7) 0.0072(7)
    C15 0.0344(7) 0.0408(8) 0.0494(9) 0.0031(6) 0.0109(6) 0.0155(7)
    C16 0.0376(9) 0.0613(12) 0.0818(14) -0.0078(8) 0.0013(9) 0.0393(10)
    C17 0.0359(9) 0.0798(15) 0.0981(16) -0.0058(9) -0.0025(9) 0.0521(13)
    C18 0.0457(9) 0.0578(11) 0.0535(10) 0.0098(8) 0.0101(7) 0.0253(8)
    C19 0.0460(9) 0.0487(10) 0.0719(12) 0.0050(7) 0.0163(8) 0.0282(9)
    C20 0.0339(8) 0.0500(10) 0.0798(13) 0.0009(7) 0.0107(8) 0.0277(9)
    C21 0.0747(15) 0.0906(18) 0.117(2) 0.0263(13) 0.0257(14) 0.0693(16)
    N1 0.0290(6) 0.0305(6) 0.0447(7) 0.0029(4) 0.0062(5) 0.0124(5)
    N2 0.0291(6) 0.0274(6) 0.0511(7) 0.0045(4) 0.0076(5) 0.0130(5)
    N3 0.0328(6) 0.0280(6) 0.0501(7) 0.0027(5) 0.0085(5) 0.0102(5)
    O1 0.0901(11) 0.0518(8) 0.0469(7) -0.0014(7) 0.0122(7) 0.0092(6)
    O2A 0.090(8) 0.069(5) 0.079(5) 0.023(5) 0.029(5) 0.044(3)
    O2B 0.106(9) 0.078(3) 0.117(9) 0.013(4) 0.069(8) 0.041(4)
    O3 0.0734(9) 0.0294(6) 0.0623(8) 0.0020(5) -0.0003(6) 0.0112(5)
    O4 0.0792(9) 0.0511(7) 0.0686(8) 0.0254(7) 0.0410(7) 0.0198(6)
    O5 0.0303(6) 0.0794(10) 0.1197(12) 0.0092(6) 0.0205(7) 0.0597(9)
    O6 0.0554(8) 0.0882(11) 0.0985(12) 0.0154(7) 0.0105(8) 0.0603(10)
    S1 0.03440(19) 0.0441(2) 0.0676(3) 0.00900(16) 0.02084(18) 0.02352(19)
    Cl1 0.0495(2) 0.0355(2) 0.0679(3) -0.00609(16) 0.00440(19) 0.02249(18)
_geom_special_details
;
All e.s.d.'s (except the e.s.d. in the dihedral angle between two l.s. planes)
are estimated using the full covariance matrix. The cell e.s.d.'s are taken
into account individually in the estimation of e.s.d.'s in distances, angles
and torsion angles; correlations between e.s.d.'s in cell parameters are only
used when they are defined by crystal symmetry. An approximate (isotropic)
treatment of cell e.s.d.'s is used for estimating e.s.d.'s involving l.s.
planes.
;
loop_
    _geom_bond_atom_site_label_1
    _geom_bond_atom_site_label_2
    _geom_bond_site_symmetry_2
    _geom_bond_distance
    _geom_bond_publ_flag
    C1 C2 . 1.475(3) ?
    C1 H1A . 0.9600 ?
    C1 H1B . 0.9600 ?
    C1 H1C . 0.9600 ?
    C2 O1 . 1.464(2) ?
    C2 H2A . 0.9700 ?
    C2 H2B . 0.9700 ?
    C3 O2B . 1.193(6) ?
    C3 O2A . 1.233(10) ?
    C3 O1 . 1.305(2) ?
    C3 C4 . 1.498(3) ?
    C4 C5 . 1.510(3) ?
    C4 H4A . 0.9700 ?
    C4 H4B . 0.9700 ?
    C5 N1 . 1.4680(19) ?
    C5 H5A . 0.9700 ?
    C5 H5B . 0.9700 ?
    C6 N1 . 1.3413(19) ?
    C6 C7 . 1.392(2) ?
    C6 Cl1 . 1.6959(14) ?
    C7 C12 . 1.410(2) ?
    C7 C8 . 1.4194(19) ?
    C8 N2 . 1.3464(18) ?
    C8 C9 . 1.4168(18) ?
    C9 C10 . 1.367(2) ?
    C9 N3 . 1.4412(18) ?
    C10 C11 . 1.416(2) ?
    C10 H10 . 0.9300 ?
    C11 C12 . 1.367(2) ?
    C11 H11 . 0.9300 ?
    C12 H12 . 0.9300 ?
    C13 O3 . 1.2116(19) ?
    C13 N3 . 1.3996(19) ?
    C13 C14 . 1.488(2) ?
    C14 H14A . 0.9600 ?
    C14 H14B . 0.9600 ?
    C14 H14C . 0.9600 ?
    C15 C20 . 1.377(2) ?
    C15 C16 . 1.387(2) ?
    C15 S1 . 1.7446(18) ?
    C16 C17 . 1.370(3) ?
    C16 H16 . 0.9300 ?
    C17 C18 . 1.389(3) ?
    C17 H17 . 0.9300 ?
    C18 O6 . 1.357(2) ?
    C18 C19 . 1.375(2) ?
    C19 C20 . 1.377(3) ?
    C19 H19 . 0.9300 ?
    C20 H20 . 0.9300 ?
    C21 O6 . 1.423(3) ?
    C21 H21A . 0.9600 ?
    C21 H21B . 0.9600 ?
    C21 H21C . 0.9600 ?
    N1 N2 . 1.3602(15) ?
    N3 S1 . 1.6932(14) ?
    O4 S1 . 1.4292(13) ?
    O5 S1 . 1.4260(13) ?
loop_
    _geom_angle_atom_site_label_1
    _geom_angle_atom_site_label_2
    _geom_angle_atom_site_label_3
    _geom_angle_site_symmetry_1
    _geom_angle_site_symmetry_3
    _geom_angle
    _geom_angle_publ_flag
    C2 C1 H1A . . 109.5 ?
    C2 C1 H1B . . 109.5 ?
    H1A C1 H1B . . 109.5 ?
    C2 C1 H1C . . 109.5 ?
    H1A C1 H1C . . 109.5 ?
    H1B C1 H1C . . 109.5 ?
    O1 C2 C1 . . 108.42(19) ?
    O1 C2 H2A . . 110.0 ?
    C1 C2 H2A . . 110.0 ?
    O1 C2 H2B . . 110.0 ?
    C1 C2 H2B . . 110.0 ?
    H2A C2 H2B . . 108.4 ?
    O2B C3 O2A . . 30.9(5) ?
    O2B C3 O1 . . 126.8(4) ?
    O2A C3 O1 . . 116.2(10) ?
    O2B C3 C4 . . 119.1(8) ?
    O2A C3 C4 . . 128.4(6) ?
    O1 C3 C4 . . 112.24(16) ?
    C3 C4 C5 . . 114.43(15) ?
    C3 C4 H4A . . 108.7 ?
    C5 C4 H4A . . 108.7 ?
    C3 C4 H4B . . 108.7 ?
    C5 C4 H4B . . 108.7 ?
    H4A C4 H4B . . 107.6 ?
    N1 C5 C4 . . 111.86(13) ?
    N1 C5 H5A . . 109.2 ?
    C4 C5 H5A . . 109.2 ?
    N1 C5 H5B . . 109.2 ?
    C4 C5 H5B . . 109.2 ?
    H5A C5 H5B . . 107.9 ?
    N1 C6 C7 . . 108.02(12) ?
    N1 C6 Cl1 . . 122.44(11) ?
    C7 C6 Cl1 . . 129.55(12) ?
    C6 C7 C12 . . 135.94(14) ?
    C6 C7 C8 . . 102.85(13) ?
    C12 C7 C8 . . 121.18(13) ?
    N2 C8 C9 . . 127.74(13) ?
    N2 C8 C7 . . 112.71(12) ?
    C9 C8 C7 . . 119.54(13) ?
    C10 C9 C8 . . 118.45(13) ?
    C10 C9 N3 . . 121.44(13) ?
    C8 C9 N3 . . 120.08(13) ?
    C9 C10 C11 . . 121.33(14) ?
    C9 C10 H10 . . 119.3 ?
    C11 C10 H10 . . 119.3 ?
    C12 C11 C10 . . 121.85(15) ?
    C12 C11 H11 . . 119.1 ?
    C10 C11 H11 . . 119.1 ?
    C11 C12 C7 . . 117.60(14) ?
    C11 C12 H12 . . 121.2 ?
    C7 C12 H12 . . 121.2 ?
    O3 C13 N3 . . 120.00(16) ?
    O3 C13 C14 . . 123.63(15) ?
    N3 C13 C14 . . 116.37(13) ?
    C13 C14 H14A . . 109.5 ?
    C13 C14 H14B . . 109.5 ?
    H14A C14 H14B . . 109.5 ?
    C13 C14 H14C . . 109.5 ?
    H14A C14 H14C . . 109.5 ?
    H14B C14 H14C . . 109.5 ?
    C20 C15 C16 . . 119.85(17) ?
    C20 C15 S1 . . 119.72(13) ?
    C16 C15 S1 . . 120.34(13) ?
    C17 C16 C15 . . 119.22(16) ?
    C17 C16 H16 . . 120.4 ?
    C15 C16 H16 . . 120.4 ?
    C16 C17 C18 . . 120.96(17) ?
    C16 C17 H17 . . 119.5 ?
    C18 C17 H17 . . 119.5 ?
    O6 C18 C19 . . 124.74(17) ?
    O6 C18 C17 . . 115.74(16) ?
    C19 C18 C17 . . 119.50(18) ?
    C18 C19 C20 . . 119.67(16) ?
    C18 C19 H19 . . 120.2 ?
    C20 C19 H19 . . 120.2 ?
    C19 C20 C15 . . 120.77(15) ?
    C19 C20 H20 . . 119.6 ?
    C15 C20 H20 . . 119.6 ?
    O6 C21 H21A . . 109.5 ?
    O6 C21 H21B . . 109.5 ?
    H21A C21 H21B . . 109.5 ?
    O6 C21 H21C . . 109.5 ?
    H21A C21 H21C . . 109.5 ?
    H21B C21 H21C . . 109.5 ?
    C6 N1 N2 . . 112.93(12) ?
    C6 N1 C5 . . 128.36(12) ?
    N2 N1 C5 . . 118.31(12) ?
    C8 N2 N1 . . 103.47(11) ?
    C13 N3 C9 . . 123.30(13) ?
    C13 N3 S1 . . 120.09(11) ?
    C9 N3 S1 . . 116.51(10) ?
    C3 O1 C2 . . 118.52(17) ?
    C18 O6 C21 . . 118.14(16) ?
    O5 S1 O4 . . 118.40(9) ?
    O5 S1 N3 . . 109.15(8) ?
    O4 S1 N3 . . 103.71(7) ?
    O5 S1 C15 . . 109.27(8) ?
    O4 S1 C15 . . 109.37(9) ?
    N3 S1 C15 . . 106.18(7) ?
loop_
    _geom_torsion_atom_site_label_1
    _geom_torsion_atom_site_label_2
    _geom_torsion_atom_site_label_3
    _geom_torsion_atom_site_label_4
    _geom_torsion_site_symmetry_1
    _geom_torsion_site_symmetry_2
    _geom_torsion_site_symmetry_3
    _geom_torsion_site_symmetry_4
    _geom_torsion
    _geom_torsion_publ_flag
    O2B C3 C4 C5 . . . . 126(2) ?
    O2A C3 C4 C5 . . . . 161.7(19) ?
    O1 C3 C4 C5 . . . . -39.5(2) ?
    C3 C4 C5 N1 . . . . -59.63(19) ?
    N1 C6 C7 C12 . . . . -176.92(16) ?
    Cl1 C6 C7 C12 . . . . 3.2(3) ?
    N1 C6 C7 C8 . . . . 1.25(15) ?
    Cl1 C6 C7 C8 . . . . -178.68(12) ?
    C6 C7 C8 N2 . . . . -0.88(16) ?
    C12 C7 C8 N2 . . . . 177.63(13) ?
    C6 C7 C8 C9 . . . . -179.94(13) ?
    C12 C7 C8 C9 . . . . -1.4(2) ?
    N2 C8 C9 C10 . . . . -176.42(14) ?
    C7 C8 C9 C10 . . . . 2.5(2) ?
    N2 C8 C9 N3 . . . . 5.7(2) ?
    C7 C8 C9 N3 . . . . -175.44(12) ?
    C8 C9 C10 C11 . . . . -1.6(2) ?
    N3 C9 C10 C11 . . . . 176.25(14) ?
    C9 C10 C11 C12 . . . . -0.4(3) ?
    C10 C11 C12 C7 . . . . 1.5(2) ?
    C6 C7 C12 C11 . . . . 177.37(16) ?
    C8 C7 C12 C11 . . . . -0.5(2) ?
    C20 C15 C16 C17 . . . . 1.0(3) ?
    S1 C15 C16 C17 . . . . 177.49(17) ?
    C15 C16 C17 C18 . . . . -1.4(3) ?
    C16 C17 C18 O6 . . . . 179.3(2) ?
    C16 C17 C18 C19 . . . . 0.5(3) ?
    O6 C18 C19 C20 . . . . -177.76(18) ?
    C17 C18 C19 C20 . . . . 0.9(3) ?
    C18 C19 C20 C15 . . . . -1.4(3) ?
    C16 C15 C20 C19 . . . . 0.4(3) ?
    S1 C15 C20 C19 . . . . -176.12(15) ?
    C7 C6 N1 N2 . . . . -1.29(17) ?
    Cl1 C6 N1 N2 . . . . 178.64(10) ?
    C7 C6 N1 C5 . . . . 171.20(14) ?
    Cl1 C6 N1 C5 . . . . -8.9(2) ?
    C4 C5 N1 C6 . . . . 130.76(16) ?
    C4 C5 N1 N2 . . . . -57.11(18) ?
    C9 C8 N2 N1 . . . . 179.12(14) ?
    C7 C8 N2 N1 . . . . 0.16(16) ?
    C6 N1 N2 C8 . . . . 0.70(16) ?
    C5 N1 N2 C8 . . . . -172.61(13) ?
    O3 C13 N3 C9 . . . . -175.04(14) ?
    C14 C13 N3 C9 . . . . 4.8(2) ?
    O3 C13 N3 S1 . . . . 1.2(2) ?
    C14 C13 N3 S1 . . . . -179.00(11) ?
    C10 C9 N3 C13 . . . . 97.10(18) ?
    C8 C9 N3 C13 . . . . -85.05(18) ?
    C10 C9 N3 S1 . . . . -79.22(17) ?
    C8 C9 N3 S1 . . . . 98.63(14) ?
    O2B C3 O1 C2 . . . . 18(2) ?
    O2A C3 O1 C2 . . . . -16.5(14) ?
    C4 C3 O1 C2 . . . . -178.05(17) ?
    C1 C2 O1 C3 . . . . 121.8(2) ?
    C19 C18 O6 C21 . . . . 0.2(3) ?
    C17 C18 O6 C21 . . . . -178.6(2) ?
    C13 N3 S1 O5 . . . . -63.19(14) ?
    C9 N3 S1 O5 . . . . 113.25(12) ?
    C13 N3 S1 O4 . . . . 169.72(12) ?
    C9 N3 S1 O4 . . . . -13.83(13) ?
    C13 N3 S1 C15 . . . . 54.49(13) ?
    C9 N3 S1 C15 . . . . -129.06(11) ?
    C20 C15 S1 O5 . . . . -6.70(18) ?
    C16 C15 S1 O5 . . . . 176.77(16) ?
    C20 C15 S1 O4 . . . . 124.38(15) ?
    C16 C15 S1 O4 . . . . -52.16(17) ?
    C20 C15 S1 N3 . . . . -124.30(15) ?
    C16 C15 S1 N3 . . . . 59.16(17) ?
loop_
    _geom_hbond_atom_site_label_D
    _geom_hbond_atom_site_label_H
    _geom_hbond_atom_site_label_A
    _geom_hbond_site_symmetry_A
    _geom_hbond_distance_DH
    _geom_hbond_distance_HA
    _geom_hbond_distance_DA
    _geom_hbond_angle_DHA
    C2 H2A O4 2_666 0.97 2.58 3.438(3) 148
    C21 H21A O2B 2_656 0.96 2.44 3.273(7) 144
    C21 H21A O2A 2_656 0.96 2.60 3.43(2) 145
    C2 H2B O6 1_565 0.97 2.71 3.510(3) 140
    C14 H14C N2 2_655 0.96 2.55 3.501(2) 173
    C14 H14B O5 2 0.96 2.45 3.348(2) 155
_iucr_refine_instructions_details
;
TITL EL13_D577_DRX9_KAX4 in P-1
CELL  0.71073   9.1442   9.4376  14.0931  108.262   96.017  103.313
ZERR     2.00   0.0003   0.0004   0.0006    0.002    0.002    0.002
LATT   1
SFAC  C    H    N    O    S    CL
UNIT  42   44   6    12   2    2
MERG   2
OMIT     0   0   1
OMIT     1   0   0
OMIT     0  -1   1
SHEL 60 0.70
HTAB C2 O4_$1
HTAB C21 O2B_$2
HTAB C21 O2A_$2
HTAB C2 O6_$3
HTAB C14 N2_$4
HTAB C14 O5_$5
eqiv $1 -x+1, -y+1, -z+1
eqiv $2 -x+1, -y, -z+1
eqiv $3 x, y+1, z
eqiv $4 -x+1, -y, -z
eqiv $5 -x, -y, -z
eqiv $6 -x+1, -y, -z+1
FMAP   2
PLAN   10
ACTA
conf
BOND
BOND   $H
L.S.  10
TEMP    23.00
WGHT      0.0567      0.2297
FVAR       0.58216   0.40597
C1    1    1.048538    0.852536    0.542416    11.00000    0.07993    0.05977 =
         0.06365    0.01319   -0.00154    0.01257
AFIX  33
H1A   2    1.044440    0.930799    0.604198    11.00000   -1.50000
H1B   2    1.092288    0.901351    0.497603    11.00000   -1.50000
H1C   2    1.110541    0.790340    0.557937    11.00000   -1.50000
AFIX   0
C2    1    0.892331    0.752839    0.492492    11.00000    0.08069    0.06797 =
         0.05615    0.00498    0.01381    0.00819
AFIX  23
H2A   2    0.847310    0.702901    0.537251    11.00000   -1.20000
H2B   2    0.828495    0.815043    0.477373    11.00000   -1.20000
AFIX   0
C3    1    0.848293    0.489058    0.386629    11.00000    0.04591    0.05669 =
         0.06978    0.03300    0.01235    0.01909
C4    1    0.870504    0.383415    0.288289    11.00000    0.03942    0.04457 =
         0.07139    0.01928    0.00297    0.01451
AFIX  23
H4A   2    0.801233    0.280895    0.272676    11.00000   -1.20000
H4B   2    0.974179    0.374335    0.297082    11.00000   -1.20000
AFIX   0
C5    1    0.843805    0.436140    0.198832    11.00000    0.02878    0.04327 =
         0.05698    0.01166    0.00956    0.00703
AFIX  23
H5A   2    0.916381    0.536177    0.212226    11.00000   -1.20000
H5B   2    0.861663    0.362474    0.138663    11.00000   -1.20000
AFIX   0
C6    1    0.642935    0.568437    0.165464    11.00000    0.03760    0.02829 =
         0.03780    0.01149    0.00816    0.00201
C7    1    0.484493    0.520387    0.134337    11.00000    0.03689    0.02800 =
         0.03666    0.00997    0.00785    0.00681
C8    1    0.445326    0.365883    0.134406    11.00000    0.03194    0.02622 =
         0.03791    0.00880    0.00842    0.00700
C9    1    0.289898    0.276739    0.106053    11.00000    0.03056    0.02782 =
         0.04338    0.00781    0.00766    0.00546
C10   1    0.182546    0.341137    0.075563    11.00000    0.03149    0.04131 =
         0.05280    0.01065    0.00547    0.01019
AFIX  43
H10   2    0.080429    0.282932    0.055088    11.00000   -1.20000
AFIX   0
C11   1    0.223634    0.494697    0.074512    11.00000    0.04427    0.04524 =
         0.05583    0.01586    0.00541    0.02073
AFIX  43
H11   2    0.147724    0.534654    0.052911    11.00000   -1.20000
AFIX   0
C12   1    0.371793    0.585849    0.104369    11.00000    0.05065    0.03294 =
         0.04842    0.01572    0.00946    0.01564
AFIX  43
H12   2    0.397307    0.687378    0.104889    11.00000   -1.20000
AFIX   0
C13   1    0.252491   -0.010157    0.036049    11.00000    0.03804    0.02966 =
         0.04822    0.00624   -0.00562    0.00517
C14   1    0.317545    0.013339   -0.052122    11.00000    0.05790    0.03868 =
         0.04486    0.00709    0.00126    0.01782
AFIX 33
H14A  2    0.408049    0.106105   -0.033094    11.00000   -1.50000
H14B  2    0.343054   -0.076793   -0.086962    11.00000   -1.50000
H14C  2    0.240384    0.020226   -0.093407    11.00000   -1.50000
AFIX 0
C15   1    0.283441    0.009309    0.268104    11.00000    0.03439    0.04079 =
         0.04948    0.01555    0.01096    0.00314
C16   1    0.441346    0.066591    0.297880    11.00000    0.03756    0.06120 =
         0.08191    0.03928    0.00134   -0.00782
AFIX  43
H16   2    0.492811    0.157150    0.288746    11.00000   -1.20000
AFIX   0
C17   1    0.520514   -0.011849    0.340892    11.00000    0.03590    0.07985 =
         0.09782    0.05207   -0.00265   -0.00580
AFIX  43
H17   2    0.626598    0.024843    0.359617    11.00000   -1.20000
AFIX   0
C18   1    0.444728   -0.145418    0.356972    11.00000    0.04566    0.05793 =
         0.05351    0.02529    0.01009    0.00987
C19   1    0.287933   -0.200221    0.328641    11.00000    0.04595    0.04866 =
         0.07183    0.02824    0.01632    0.00489
AFIX  43
H19   2    0.235973   -0.288662    0.339985    11.00000   -1.20000
AFIX   0
C20   1    0.208328   -0.123595    0.283447    11.00000    0.03382    0.05002 =
         0.07990    0.02764    0.01068    0.00086
AFIX  43
H20   2    0.102532   -0.162008    0.263014    11.00000   -1.20000
AFIX   0
C21   1    0.463933   -0.353313    0.415036    11.00000    0.07493    0.09089 =
         0.11732    0.06944    0.02574    0.02643
AFIX  33
H21A  2    0.392867   -0.333436    0.459701    11.00000   -1.50000
H21B  2    0.540527   -0.389070    0.445211    11.00000   -1.50000
H21C  2    0.410292   -0.431357    0.351010    11.00000   -1.50000
AFIX   0
N1    3    0.687514    0.449378    0.179297    11.00000    0.02898    0.03047 =
         0.04464    0.01248    0.00616    0.00292
N2    3    0.568423    0.321726    0.161546    11.00000    0.02917    0.02745 =
         0.05097    0.01303    0.00758    0.00453
N3    3    0.247304    0.123990    0.112967    11.00000    0.03275    0.02798 =
         0.05011    0.01026    0.00844    0.00275
O1    4    0.901491    0.635426    0.398263    11.00000    0.09018    0.05184 =
         0.04687    0.00917    0.01210   -0.00142
PART    1
O2A   4    0.827141    0.460243    0.464443    21.00000    0.09127    0.07007 =
         0.07924    0.04433    0.02945    0.02408
PART    2
O2B   4    0.762314    0.436530    0.433011   -21.00000    0.10526    0.07810 =
         0.11623    0.04113    0.06785    0.01346
PART    0
O3    4    0.205433   -0.136386    0.043561    11.00000    0.07337    0.02943 =
         0.06214    0.01124   -0.00020    0.00195
O4    4    0.217091    0.268163    0.285070    11.00000    0.07931    0.05100 =
         0.06856    0.01987    0.04098    0.02546
O5    4    0.021101    0.023482    0.188109    11.00000    0.03027    0.07931 =
         0.11952    0.05966    0.02039    0.00909
O6    4    0.535187   -0.214223    0.399025    11.00000    0.05544    0.08807 =
         0.09845    0.06016    0.01044    0.01543
S1    5    0.178417    0.110515    0.217696    11.00000    0.03440    0.04413 =
         0.06756    0.02351    0.02085    0.00901
CL1   6    0.768518    0.742578    0.185046    11.00000    0.04944    0.03546 =
         0.06786    0.02249    0.00440   -0.00609
HKLF 4
REM  EL13_D577_DRX9_KAX4 in P-1
REM R1 =  0.0431 for   4687 Fo > 4sig(Fo)  and  0.0684 for all   6725 data
REM    311 parameters refined using      0 restraints
END
WGHT      0.0567      0.2297
REM Highest difference peak  0.295,  deepest hole -0.333,  1-sigma level  0.044
Q1    1   0.9512  0.5843  0.4114  11.00000  0.05    0.30
Q2    1   0.4630  0.4537  0.1379  11.00000  0.05    0.28
Q3    1   0.1631  0.2102  0.2425  11.00000  0.05    0.26
Q4    1   0.3674  0.3207  0.1264  11.00000  0.05    0.26
Q5    1   0.7652  0.4471  0.1912  11.00000  0.05    0.25
Q6    1   0.5585  0.5603  0.1470  11.00000  0.05    0.25
Q7    1   0.6926  0.7228  0.1407  11.00000  0.05    0.22
Q8    1   0.4794 -0.0564  0.3683  11.00000  0.05    0.22
Q9    1   0.2698  0.1966  0.1077  11.00000  0.05    0.22
Q10   1   0.2487  0.3013  0.0671  11.00000  0.05    0.21
;
