# Supplementary material for: Ethyl 3-[7-(N-acetyl-4-meth­oxy­benzene­sulfonamido)-3-chloro-2H-indazol-2-yl]propionate
Source: Acta Crystallogr Sect E Struct Rep Online. 2014 Feb 15;70(Pt 3):o307–8. doi: 10.1107/S1600536814003183 (PMC3998507; doi:10.1107/S1600536814003183)
Supplement: Supplementary file 2 [file e-70-0o307-Isup2.hkl]

# 
# h,k,l, Fc-squared, Fo-squared, sigma(Fo-squared) and status flag 
# 
data_I
_shelx_title ' EL13_D577_DRX9_KAX4 in P-1' 
_shelx_refln_list_code          4 
_shelx_F_calc_maximum      170.45 
_exptl_crystal_F_000       500.00 
_reflns_d_resolution_high  0.7000 
 
loop_ 
 _symmetry_equiv_pos_as_xyz 
 'x, y, z' 
 '-x, -y, -z' 
 
_cell_length_a     9.1442 
_cell_length_b     9.4376 
_cell_length_c    14.0931 
_cell_angle_alpha 108.262 
_cell_angle_beta   96.017 
_cell_angle_gamma 103.313 
 
_shelx_F_squared_multiplier     1.000 
 
loop_ 
 _refln_index_h 
 _refln_index_k 
 _refln_index_l 
 _refln_F_squared_calc 
 _refln_F_squared_meas 
 _refln_F_squared_sigma 
 _refln_observed_status 
   2   0   0     5376.12     5116.22     51.43 o 
   3   0   0     6119.07     6190.21     65.57 o 
   4   0   0     1814.04     1958.84     19.10 o 
   5   0   0      308.17      269.12      3.27 o 
   6   0   0       15.24       15.41      0.71 o 
   7   0   0        1.13       -0.21      0.58 o 
   8   0   0       58.63       55.45      2.27 o 
   9   0   0       16.75       15.41      1.77 o 
  10   0   0       10.88       12.02      2.23 o 
  11   0   0       11.23       19.67      3.94 o 
  12   0   0        0.04        0.89      1.95 o 
 -12   1   0        6.04        3.34      3.44 o 
 -11   1   0       18.22       22.28      2.51 o 
 -10   1   0        0.40       -1.08      1.20 o 
  -9   1   0        3.30        3.11      1.84 o 
  -8   1   0      180.35      171.46      3.69 o 
  -7   1   0        2.29        2.10      0.76 o 
  -6   1   0       33.00       33.59      1.21 o 
  -5   1   0      529.42      583.30      6.01 o 
  -4   1   0      681.63      846.12     10.37 o 
  -3   1   0      190.01      174.93      2.11 o 
  -2   1   0      678.46      701.61      5.96 o 
  -1   1   0     3514.03     2802.49     72.17 o 
   0   1   0        2.91       -0.09      0.09 o 
   1   1   0     1321.23     1325.60     11.54 o 
   2   1   0     1066.89     1027.06      9.56 o 
   3   1   0     1525.80     1651.78     22.73 o 
   4   1   0     2612.77     2575.29     40.06 o 
   5   1   0        0.69        0.23      0.40 o 
   6   1   0       61.89       69.65      1.68 o 
   7   1   0       13.79       12.00      0.96 o 
   8   1   0        2.03        4.60      0.83 o 
   9   1   0       19.46       20.00      2.03 o 
  10   1   0       21.50       16.93      2.16 o 
  11   1   0       34.22       44.03      6.00 o 
  12   1   0        0.02        1.17      2.23 o 
 -12   2   0        3.56        1.52      5.16 o 
 -11   2   0        9.48        5.16      3.13 o 
 -10   2   0       18.99       22.88      1.83 o 
  -9   2   0       13.31       11.30      1.26 o 
  -8   2   0      166.82      172.80      3.53 o 
  -7   2   0      185.84      188.27      2.80 o 
  -6   2   0      336.99      338.28      3.89 o 
  -5   2   0      341.73      391.71      4.20 o 
  -4   2   0     1015.82      989.72      9.40 o 
  -3   2   0      602.60      614.40      5.87 o 
  -2   2   0        4.23        2.66      0.27 o 
  -1   2   0      126.86      122.06      1.60 o 
   0   2   0      480.34      464.40      5.32 o 
   1   2   0      371.94      312.53      3.43 o 
   2   2   0      343.32      397.12      4.51 o 
   3   2   0      218.46      226.49      3.00 o 
   4   2   0       72.11       70.09      1.64 o 
   5   2   0       10.52       13.32      1.20 o 
   6   2   0      855.00      814.38     10.02 o 
   7   2   0        0.84       -0.01      0.78 o 
   8   2   0       46.71       50.81      1.83 o 
   9   2   0       80.51       79.67      2.97 o 
  10   2   0        3.55        5.02      1.99 o 
  11   2   0       16.02       14.70      2.63 o 
 -12   3   0       50.23       56.94      5.73 o 
 -11   3   0        4.60        8.82      3.23 o 
 -10   3   0       45.16       44.12      4.38 o 
  -9   3   0        0.72        0.44      1.51 o 
  -8   3   0      137.51      135.99      2.41 o 
  -7   3   0      470.36      462.10      5.00 o 
  -6   3   0      127.40      137.81      2.30 o 
  -5   3   0      330.76      296.80      3.43 o 
  -4   3   0       24.26       21.95      1.02 o 
  -3   3   0     2232.94     2381.54     24.54 o 
  -2   3   0      108.56       98.06      1.76 o 
  -1   3   0     3405.99     3537.61     33.82 o 
   0   3   0        2.42        3.31      0.43 o 
   1   3   0      959.24     1060.40     10.62 o 
   2   3   0     1034.79     1136.72     12.10 o 
   3   3   0        3.23        3.64      0.62 o 
   4   3   0        0.79       -0.17      0.67 o 
   5   3   0        5.33        4.11      0.87 o 
   6   3   0       42.39       46.68      2.02 o 
   7   3   0        1.64        3.44      1.17 o 
   8   3   0       28.13       24.27      1.94 o 
   9   3   0       43.82       49.58      2.85 o 
  10   3   0       31.45       34.31      4.45 o 
  11   3   0       17.19       19.04      3.79 o 
 -12   4   0        2.70        3.10      3.23 o 
 -11   4   0       41.12       42.65      4.80 o 
 -10   4   0        0.23        1.46      2.39 o 
  -9   4   0        0.07       -0.54      1.76 o 
  -8   4   0      490.12      467.09      9.89 o 
  -7   4   0       67.34       64.13      1.85 o 
  -6   4   0       43.15       47.84      1.77 o 
  -5   4   0      520.09      594.54      7.22 o 
  -4   4   0     1139.89     1275.76     14.36 o 
  -3   4   0       42.13       44.10      0.88 o 
  -2   4   0        5.58        4.67      0.60 o 
  -1   4   0     1482.46     1625.25     16.84 o 
   0   4   0       59.43       69.91      1.45 o 
   1   4   0     2452.38     2616.22     29.11 o 
   2   4   0      975.25      990.62     11.63 o 
   3   4   0      816.09      835.11      9.45 o 
   4   4   0      789.55      751.31      9.43 o 
   5   4   0      150.49      145.18      3.05 o 
   6   4   0       16.29       16.75      1.66 o 
   7   4   0       99.60       83.03      3.14 o 
   8   4   0       50.81       59.69      3.01 o 
   9   4   0       16.98       19.88      2.19 o 
  10   4   0        6.93       10.73      1.93 o 
 -12   5   0        9.79        6.79      3.34 o 
 -11   5   0        8.08       13.79      3.53 o 
 -10   5   0       32.25       24.65      5.61 o 
  -9   5   0       22.49       24.91      3.34 o 
  -8   5   0        3.31        2.21      1.88 o 
  -7   5   0        2.93        5.14      1.23 o 
  -6   5   0       22.88       26.41      1.80 o 
  -5   5   0        0.77        0.17      0.70 o 
  -4   5   0      109.12      120.78      1.93 o 
  -3   5   0      930.96      950.40     11.88 o 
  -2   5   0      259.18      258.13      4.57 o 
  -1   5   0       28.57       28.07      0.95 o 
   0   5   0       95.55      115.26      2.11 o 
   1   5   0      506.47      483.19      9.54 o 
   2   5   0      480.32      488.20      6.49 o 
   3   5   0      806.29      772.71      9.03 o 
   4   5   0        3.03        1.11      1.07 o 
   5   5   0     1107.04     1040.73     14.13 o 
   6   5   0       50.30       43.58      2.44 o 
   7   5   0       70.99       77.44      3.96 o 
   8   5   0      179.53      177.41      8.26 o 
   9   5   0        6.57        5.16      1.93 o 
  10   5   0       40.61       41.13      3.28 o 
 -12   6   0        0.96        0.47      3.02 o 
 -11   6   0        0.01       -2.18      2.18 o 
 -10   6   0       23.93       34.21      4.06 o 
  -9   6   0        0.10       -1.24      2.05 o 
  -8   6   0       52.95       53.69      4.18 o 
  -7   6   0      301.53      286.67      8.96 o 
  -6   6   0       41.67       48.74      2.78 o 
  -5   6   0        2.12        2.40      0.93 o 
  -4   6   0       29.83       28.66      1.14 o 
  -3   6   0      391.07      402.88      5.73 o 
  -2   6   0      209.02      222.99      4.12 o 
  -1   6   0       93.51       88.67      1.60 o 
   0   6   0        5.69        5.79      0.76 o 
   1   6   0        3.87        7.44      0.89 o 
   2   6   0      509.04      477.99      7.17 o 
   3   6   0      185.76      173.99      5.45 o 
   4   6   0       25.81       24.83      1.74 o 
   5   6   0      150.37      150.65      4.50 o 
   6   6   0       39.12       44.64      2.85 o 
   7   6   0        0.23        0.08      1.53 o 
   8   6   0        0.04       -0.28      1.76 o 
   9   6   0        0.59        3.30      1.99 o 
 -12   7   0        0.16        3.01      3.54 o 
 -11   7   0       17.97       18.69      3.74 o 
 -10   7   0        6.22        7.09      2.81 o 
  -9   7   0        0.35       -1.97      1.97 o 
  -8   7   0        1.54        2.36      2.95 o 
  -7   7   0       41.83       51.04      5.31 o 
  -6   7   0        0.40       -0.89      2.36 o 
  -5   7   0        5.09        4.62      1.25 o 
  -4   7   0      468.44      462.16      5.45 o 
  -3   7   0      489.08      537.70      7.53 o 
  -2   7   0      898.79      872.65     12.79 o 
  -1   7   0      514.43      513.06     10.97 o 
   0   7   0      370.81      364.93      5.47 o 
   1   7   0      633.25      617.02      8.60 o 
   2   7   0      199.46      185.62      4.25 o 
   3   7   0        3.27        2.49      1.19 o 
   4   7   0        8.84        9.67      1.57 o 
   5   7   0      107.82      121.63      4.38 o 
   6   7   0        0.20       -1.41      1.41 o 
   7   7   0       12.85       15.25      2.41 o 
   8   7   0        1.06        1.86      2.95 o 
 -12   8   0        8.68       12.39      5.31 o 
 -11   8   0        3.35       11.21      4.72 o 
 -10   8   0       12.79       21.24      5.02 o 
  -9   8   0        9.23       11.80      4.13 o 
  -8   8   0        4.65        7.67      3.54 o 
  -7   8   0       36.30       30.39      4.72 o 
  -6   8   0       93.06       86.14      6.79 o 
  -5   8   0       98.69       93.81      7.08 o 
  -4   8   0      589.43      603.45      8.94 o 
  -3   8   0      561.99      574.49     11.78 o 
  -2   8   0      581.52      581.48     12.16 o 
  -1   8   0      100.87       92.26      3.90 o 
   0   8   0      699.07      668.45      9.04 o 
   1   8   0       67.93       67.50      3.03 o 
   2   8   0       67.24       60.97      2.68 o 
   3   8   0       60.08       49.90      2.61 o 
   4   8   0       32.56       30.34      2.56 o 
   5   8   0        0.65       -1.43      1.63 o 
   6   8   0        2.40        1.87      1.80 o 
   7   8   0       14.83       12.76      2.60 o 
 -11   9   0       12.25       13.57      5.31 o 
 -10   9   0        3.89        4.43      4.13 o 
  -9   9   0       22.16       24.49      5.02 o 
  -8   9   0       41.85       46.61      6.20 o 
  -7   9   0        4.24        2.95      3.25 o 
  -6   9   0       69.16       48.38      5.90 o 
  -5   9   0       60.20       56.35      6.49 o 
  -4   9   0        1.65       -1.77      2.66 o 
  -3   9   0       28.49       33.08      2.48 o 
  -2   9   0       51.94       57.46      3.33 o 
  -1   9   0       62.56       61.58      4.85 o 
   0   9   0       85.92       89.00      5.96 o 
   1   9   0       83.50       81.98      2.69 o 
   2   9   0       26.23       24.98      1.98 o 
   3   9   0        7.79        4.98      1.50 o 
   4   9   0        1.21        2.55      1.72 o 
   5   9   0       10.17        8.38      2.51 o 
   6   9   0       14.46       20.01      2.61 o 
 -10  10   0        3.69        0.59      4.43 o 
  -9  10   0        3.10        3.84      4.13 o 
  -8  10   0        8.04        5.02      3.84 o 
  -7  10   0       31.99       34.52      5.90 o 
  -6  10   0        3.50        5.90      3.84 o 
  -5  10   0       68.84       66.67      7.38 o 
  -4  10   0        1.56       -0.59      3.25 o 
  -3  10   0        1.93        5.82      2.95 o 
  -2  10   0        4.98        1.53      1.96 o 
  -1  10   0       15.43        8.93      2.21 o 
   0  10   0        9.37       12.48      2.42 o 
   1  10   0        6.30       11.68      2.49 o 
   2  10   0        0.17        1.03      1.83 o 
   3  10   0        0.00        2.32      1.83 o 
   4  10   0       21.61       20.28      2.46 o 
  -9  11   0        8.92        9.15      4.72 o 
  -8  11   0        0.78       -1.18      3.84 o 
  -7  11   0       47.22       68.15      8.26 o 
  -6  11   0        0.15       -1.48      3.54 o 
  -5  11   0       40.35       41.30      6.79 o 
  -4  11   0        6.58        6.49      4.43 o 
  -3  11   0        8.56        0.89      3.84 o 
  -2  11   0       19.68       23.23      4.13 o 
  -1  11   0        0.38       -0.28      2.01 o 
   0  11   0       13.39        8.56      2.58 o 
   1  11   0        3.64        4.51      2.50 o 
   2  11   0       14.52       18.25      4.03 o 
   3  11   0        0.35       -0.62      1.31 o 
  -7  12   0        0.84        1.48      4.43 o 
  -6  12   0        0.84        1.77      4.43 o 
  -5  12   0        6.56        8.56      5.02 o 
  -4  12   0       13.45       10.03      5.02 o 
  -3  12   0        2.27       -0.30      4.13 o 
  -2  12   0        0.41        2.79      4.28 o 
  -1  12   0       34.00       38.23     10.03 o 
   0  12   0        1.59       -1.25      2.55 o 
  -1 -12   1       39.96       40.12      5.61 o 
   0 -12   1       11.88       18.21      6.20 o 
   1 -12   1       45.19       51.00      8.70 o 
   2 -12   1        9.39        5.90      5.02 o 
   3 -12   1       23.84       29.50      6.49 o 
   4 -12   1       18.13       18.29      5.61 o 
   5 -12   1       23.09       25.37      5.90 o 
   6 -12   1       13.47       22.42      5.61 o 
   7 -12   1        2.45        4.13      4.13 o 
   8 -12   1        5.41       12.39      5.02 o 
  -3 -11   1        4.14        0.17      2.98 o 
  -2 -11   1       57.89       66.66      6.79 o 
  -1 -11   1        0.00       -1.38      3.45 o 
   0 -11   1       37.49       43.45      5.30 o 
   1 -11   1       22.02       25.90      3.17 o 
   2 -11   1       22.02       20.00      2.18 o 
   3 -11   1        2.16        3.25      3.84 o 
   4 -11   1       12.38        7.97      4.43 o 
   5 -11   1       10.34       10.62      4.43 o 
   6 -11   1        5.80        3.25      4.13 o 
   7 -11   1        1.83        2.95      4.13 o 
   8 -11   1        2.62       -1.77      3.54 o 
   9 -11   1        0.11        0.30      4.13 o 
  -5 -10   1        5.60        8.18      2.16 o 
  -4 -10   1        0.19       -1.56      1.56 o 
  -3 -10   1       96.01       95.37      4.32 o 
  -2 -10   1        3.71        2.77      0.90 o 
  -1 -10   1      232.33      243.96      7.63 o 
   0 -10   1        7.89        8.82      2.25 o 
   1 -10   1      106.48      111.59      4.58 o 
   2 -10   1        0.02        0.49      1.55 o 
   3 -10   1       30.80       28.62      5.31 o 
   4 -10   1       25.39       28.91      5.02 o 
   5 -10   1        0.02        1.18      2.95 o 
   6 -10   1        9.86        9.15      3.84 o 
   7 -10   1        0.15       -2.95      2.95 o 
   8 -10   1        4.47        5.31      3.84 o 
   9 -10   1        1.81        7.97      4.13 o 
  10 -10   1        2.38        2.66      4.13 o 
  -6  -9   1       50.72       45.39      3.37 o 
  -5  -9   1       17.86       23.94      4.40 o 
  -4  -9   1       67.71       71.92      4.34 o 
  -3  -9   1        0.13       -0.95      1.17 o 
  -2  -9   1      173.52      183.40      5.66 o 
  -1  -9   1       22.78       19.47      2.69 o 
   0  -9   1        0.26        0.45      1.56 o 
   1  -9   1        0.04        0.01      1.67 o 
   2  -9   1      274.61      265.47      6.77 o 
   3  -9   1      232.37      238.04     12.10 o 
   4  -9   1       38.37       29.50      4.72 o 
   5  -9   1       41.73       35.70      5.02 o 
   6  -9   1        1.81        6.20      3.25 o 
   7  -9   1       38.92       42.78      5.61 o 
   8  -9   1       15.10       16.23      4.13 o 
   9  -9   1        1.57        0.59      3.25 o 
  10  -9   1        4.53        3.25      3.84 o 
  11  -9   1        0.83       -3.54      3.54 o 
  -7  -8   1       35.96       40.99      3.25 o 
  -6  -8   1        4.30        4.67      1.87 o 
  -5  -8   1       87.74       94.91      4.18 o 
  -4  -8   1       18.81       17.64      1.90 o 
  -3  -8   1        1.57        4.12      1.32 o 
  -2  -8   1       19.28       17.78      1.60 o 
  -1  -8   1       73.56       73.83      2.06 o 
   0  -8   1        1.60        1.63      1.36 o 
   1  -8   1       96.75       81.84      3.09 o 
   2  -8   1       67.12       72.10      3.22 o 
   3  -8   1       39.61       46.23      2.48 o 
   4  -8   1     1216.52     1258.09     41.30 o 
   5  -8   1        0.49        1.77      2.36 o 
   6  -8   1      163.46      178.15      9.44 o 
   7  -8   1       91.40       97.35      7.08 o 
   8  -8   1       15.49       15.34      3.84 o 
   9  -8   1       26.04       33.04      5.31 o 
  10  -8   1       42.27       74.64      7.97 o 
  11  -8   1        0.02        2.66      4.13 o 
  12  -8   1       23.96       27.60      4.87 o 
  -8  -7   1       24.25       32.17      4.43 o 
  -7  -7   1       22.69       22.21      2.49 o 
  -6  -7   1       81.72       78.83      3.91 o 
  -5  -7   1       47.45       47.40      3.07 o 
  -4  -7   1       11.25       16.77      1.73 o 
  -3  -7   1       13.23       14.10      1.54 o 
  -2  -7   1       79.69       77.90      2.35 o 
  -1  -7   1       13.26       14.97      1.75 o 
   0  -7   1      307.82      311.81      4.59 o 
   1  -7   1       53.55       53.44      1.86 o 
   2  -7   1      206.80      210.31      3.59 o 
   3  -7   1      496.60      472.95      7.28 o 
   4  -7   1       50.38       51.95      2.05 o 
   5  -7   1      110.49      114.11      4.78 o 
   6  -7   1       36.36       39.37      3.02 o 
   7  -7   1       49.26       42.78      4.72 o 
   8  -7   1        6.62        7.72      2.40 o 
   9  -7   1       14.72       23.73      3.32 o 
  10  -7   1        3.02        5.67      2.81 o 
  11  -7   1       12.64       13.14      3.53 o 
  12  -7   1        2.01        1.14      3.02 o 
  -9  -6   1      152.88      161.51      6.26 o 
  -8  -6   1        2.29        3.68      1.83 o 
  -7  -6   1      104.44       99.96      4.25 o 
  -6  -6   1        4.81        1.49      1.42 o 
  -5  -6   1      182.86      175.91      4.43 o 
  -4  -6   1       90.04       82.12      2.69 o 
  -3  -6   1      190.28      182.46      3.44 o 
  -2  -6   1      249.33      251.38      3.99 o 
  -1  -6   1      197.25      192.28      3.38 o 
   0  -6   1      109.47      105.65      1.89 o 
   1  -6   1      345.00      381.84      5.56 o 
   2  -6   1       77.22       82.82      1.83 o 
   3  -6   1      198.16      188.08      3.29 o 
   4  -6   1        1.35        2.10      0.78 o 
   5  -6   1       83.12       72.55      2.31 o 
   6  -6   1      108.73      119.05      3.98 o 
   7  -6   1       40.99       45.48      2.83 o 
   8  -6   1       79.35       79.18      4.89 o 
   9  -6   1       11.29        8.85      2.55 o 
  10  -6   1        0.15        2.17      2.27 o 
  11  -6   1        7.81        8.56      3.11 o 
  12  -6   1        0.06       -1.48      2.92 o 
 -10  -5   1        6.25        9.50      2.20 o 
  -9  -5   1        0.23        1.71      1.74 o 
  -8  -5   1        0.08       -0.73      1.48 o 
  -7  -5   1       41.33       39.43      3.87 o 
  -6  -5   1        3.14        5.36      1.39 o 
  -5  -5   1       12.09        8.39      1.35 o 
  -4  -5   1        1.77        0.83      0.94 o 
  -3  -5   1      964.17      919.73     10.42 o 
  -2  -5   1      166.37      193.96      3.55 o 
  -1  -5   1      168.71      139.02      2.40 o 
   0  -5   1      381.04      407.84      4.82 o 
   1  -5   1     1445.54     1497.19     20.15 o 
   2  -5   1      890.15      922.82     11.44 o 
   3  -5   1       32.00       37.81      1.41 o 
   4  -5   1      930.50      935.50     17.47 o 
   5  -5   1      245.73      226.76      4.19 o 
   6  -5   1      373.83      354.97      6.08 o 
   7  -5   1      161.08      153.78      3.51 o 
   8  -5   1       64.92       63.65      5.90 o 
   9  -5   1       14.70       10.61      2.55 o 
  10  -5   1        1.73        7.10      2.60 o 
  11  -5   1        0.03       -0.51      2.60 o 
  12  -5   1        4.33        1.12      3.39 o 
 -10  -4   1        4.22        4.20      1.90 o 
  -9  -4   1       16.55       16.56      2.13 o 
  -8  -4   1       37.00       36.75      2.37 o 
  -7  -4   1       71.27       75.06      3.04 o 
  -6  -4   1      248.21      264.69      4.89 o 
  -5  -4   1        0.03       -0.16      0.85 o 
  -4  -4   1     1794.39     1723.46     19.77 o 
  -3  -4   1      871.16      963.44     10.66 o 
  -2  -4   1       75.75       91.19      1.89 o 
  -1  -4   1     1936.46     2072.14     22.89 o 
   0  -4   1     1229.58     1384.14     14.43 o 
   1  -4   1      367.97      331.15      4.49 o 
   2  -4   1      293.42      320.47      3.77 o 
   3  -4   1       31.14       40.97      1.42 o 
   4  -4   1      451.04      461.07      7.94 o 
   5  -4   1       10.50       11.66      0.79 o 
   6  -4   1        0.30        2.42      0.70 o 
   7  -4   1      264.73      255.26      4.18 o 
   8  -4   1       83.91       86.97      3.45 o 
   9  -4   1        0.07       -1.21      2.07 o 
  10  -4   1       27.93       27.14      3.74 o 
  11  -4   1        0.02       -2.07      3.84 o 
  12  -4   1        5.85        9.14      3.65 o 
 -11  -3   1        7.08        8.04      2.89 o 
 -10  -3   1       16.87       21.96      2.23 o 
  -9  -3   1        2.14        2.32      1.45 o 
  -8  -3   1        4.17        0.89      1.18 o 
  -7  -3   1      174.15      153.36      4.59 o 
  -6  -3   1        0.16       -0.09      0.84 o 
  -5  -3   1       77.12       78.69      2.09 o 
  -4  -3   1     1200.72     1268.92     14.75 o 
  -3  -3   1      397.10      413.99      5.02 o 
  -2  -3   1     1163.08     1157.84     12.23 o 
  -1  -3   1       27.76       31.34      0.89 o 
   0  -3   1     4439.34     4358.33     41.39 o 
   1  -3   1     1014.37     1001.20     10.35 o 
   2  -3   1        5.07        5.98      0.53 o 
   3  -3   1       12.08       14.49      1.12 o 
   4  -3   1      356.69      412.65      7.21 o 
   5  -3   1      185.45      200.24      2.91 o 
   6  -3   1       34.07       36.43      1.27 o 
   7  -3   1      533.69      527.07      6.51 o 
   8  -3   1      341.33      316.02      6.60 o 
   9  -3   1        8.68       11.83      2.15 o 
  10  -3   1       42.18       50.61      5.60 o 
  11  -3   1        0.00       -2.48      2.48 o 
  12  -3   1       21.73       26.65      6.49 o 
 -11  -2   1       28.39       31.79      3.49 o 
 -10  -2   1       10.30       12.99      2.29 o 
  -9  -2   1        2.70        2.80      1.17 o 
  -8  -2   1       10.41       13.70      1.35 o 
  -7  -2   1      129.38      122.00      2.85 o 
  -6  -2   1      347.45      312.02      5.27 o 
  -5  -2   1      534.95      536.72      6.92 o 
  -4  -2   1     1020.78     1029.35     11.98 o 
  -3  -2   1        0.65        1.33      0.77 o 
  -2  -2   1      115.61      121.77      1.71 o 
  -1  -2   1        6.64        6.20      0.42 o 
   0  -2   1     1017.71      948.17      8.69 o 
   1  -2   1       55.70       51.16      0.99 o 
   2  -2   1      233.00      252.24      4.15 o 
   3  -2   1     1167.57     1196.05     15.96 o 
   4  -2   1     1228.35     1337.43     15.03 o 
   5  -2   1      725.76      821.98      8.46 o 
   6  -2   1        2.33        0.46      0.56 o 
   7  -2   1      160.35      159.43      2.46 o 
   8  -2   1      139.55      130.25      2.57 o 
   9  -2   1       89.45       88.22      3.54 o 
  10  -2   1       10.77       14.11      2.56 o 
  11  -2   1       11.98       12.38      4.87 o 
  12  -2   1        1.96        3.91      3.44 o 
 -12  -1   1       62.99       77.56      6.11 o 
 -11  -1   1        2.71       -1.71      1.71 o 
 -10  -1   1        1.01        2.37      1.56 o 
  -9  -1   1      109.07      120.37      2.45 o 
  -8  -1   1        0.44       -0.40      0.67 o 
  -7  -1   1      546.61      556.68      6.81 o 
  -6  -1   1       43.03       42.22      1.61 o 
  -5  -1   1       41.61       31.99      1.71 o 
  -4  -1   1      324.56      302.71      4.17 o 
  -3  -1   1       27.09       38.06      0.97 o 
  -2  -1   1       13.17       11.86      0.56 o 
  -1  -1   1    12304.64    11941.54    102.87 o 
   1  -1   1        3.09       -0.95      0.95 o 
   2  -1   1     6015.11     5946.95     69.84 o 
   3  -1   1     1034.97     1134.43     10.60 o 
   4  -1   1        2.07        1.97      0.43 o 
   5  -1   1      777.43      808.41      9.62 o 
   6  -1   1      206.00      206.35      3.34 o 
   7  -1   1      105.59      105.72      2.18 o 
   8  -1   1      234.26      236.79      4.46 o 
   9  -1   1       13.20       17.58      1.67 o 
  10  -1   1        6.98        6.87      1.62 o 
  11  -1   1       25.91       37.51      9.59 o 
  12  -1   1        1.58       -0.63      3.11 o 
 -12   0   1      125.38      140.37      5.93 o 
 -11   0   1       15.16       20.31      2.51 o 
 -10   0   1       92.72      109.14      5.25 o 
  -9   0   1       58.36       48.02      2.65 o 
  -8   0   1       89.32       80.50      2.46 o 
  -7   0   1      129.98      129.37      2.18 o 
  -6   0   1      108.46      108.60      1.85 o 
  -5   0   1     1238.73     1388.88     13.82 o 
  -4   0   1       32.02       29.35      1.14 o 
  -3   0   1        1.10        4.03      0.40 o 
  -2   0   1     6661.42     6598.99     59.64 o 
  -1   0   1       33.72       11.27      1.89 o 
   1   0   1     2026.61     1932.27     42.52 o 
   2   0   1     4604.62     4572.24     41.16 o 
   3   0   1     1895.89     2011.27     20.58 o 
   4   0   1     1505.88     1547.31     15.26 o 
   5   0   1       93.30       62.37      1.14 o 
   6   0   1       56.11       60.07      1.87 o 
   7   0   1      358.30      335.32      5.51 o 
   8   0   1       69.17       69.34      2.80 o 
   9   0   1       73.58       74.10      3.18 o 
  10   0   1       73.73       94.31      6.67 o 
  11   0   1       14.73       15.08      2.57 o 
  12   0   1       33.05       31.84      5.61 o 
 -12   1   1       24.13       25.17      5.93 o 
 -11   1   1       55.64       68.98      3.52 o 
 -10   1   1        2.62        2.14      1.56 o 
  -9   1   1       13.10       16.98      1.65 o 
  -8   1   1      896.29      868.52     10.92 o 
  -7   1   1        5.33        4.78      0.85 o 
  -6   1   1      140.48      152.87      2.08 o 
  -5   1   1       12.64       13.72      0.56 o 
  -4   1   1      236.88      253.73      2.58 o 
  -3   1   1      467.61      455.42      3.92 o 
  -2   1   1       37.29       48.02      0.69 o 
  -1   1   1    13662.63    13388.30    147.56 o 
   0   1   1       16.62       16.99      0.44 o 
   1   1   1     6012.77     5610.66     50.63 o 
   2   1   1     3301.24     3380.92     34.37 o 
   3   1   1     1205.80     1320.31     14.80 o 
   4   1   1      431.92      397.52      5.07 o 
   5   1   1       16.61       23.87      0.99 o 
   6   1   1      296.74      296.00      4.02 o 
   7   1   1      354.39      332.39      4.70 o 
   8   1   1        0.57        1.07      1.49 o 
   9   1   1       56.39       53.25      2.89 o 
  10   1   1        2.72        0.27      1.62 o 
  11   1   1        0.97        1.39      2.05 o 
 -12   2   1        5.15        7.19      5.61 o 
 -11   2   1       50.18       50.14      2.76 o 
 -10   2   1       20.45       21.70      2.05 o 
  -9   2   1      220.24      232.98      4.56 o 
  -8   2   1        4.04        4.07      1.05 o 
  -7   2   1       12.89       13.96      1.03 o 
  -6   2   1       37.25       36.35      1.15 o 
  -5   2   1       59.29       68.61      1.29 o 
  -4   2   1      169.69      196.14      2.33 o 
  -3   2   1      390.97      379.12      3.17 o 
  -2   2   1       73.26       67.51      0.99 o 
  -1   2   1      314.23      354.40      3.78 o 
   0   2   1     1170.90     1220.77     12.70 o 
   1   2   1      233.11      229.68      3.02 o 
   2   2   1       12.99       13.06      0.62 o 
   3   2   1        9.76       18.61      0.91 o 
   4   2   1        0.79        1.49      0.55 o 
   5   2   1     1362.04     1397.55     16.11 o 
   6   2   1      105.17       96.57      2.40 o 
   7   2   1      196.66      197.50      3.68 o 
   8   2   1        0.98        3.68      0.83 o 
   9   2   1        7.57        9.56      1.94 o 
  10   2   1       16.58       16.33      2.48 o 
  11   2   1        4.28        2.47      2.18 o 
 -13   3   1        4.00        8.97      3.90 o 
 -12   3   1        1.03        2.11      5.46 o 
 -11   3   1        1.16        2.66      2.71 o 
 -10   3   1        1.37        2.31      1.26 o 
  -9   3   1       32.29       27.89      1.77 o 
  -8   3   1       12.05        7.21      1.18 o 
  -7   3   1       85.68       87.92      1.89 o 
  -6   3   1       76.67       75.94      1.52 o 
  -5   3   1        4.63        2.67      0.45 o 
  -4   3   1       33.17       40.30      0.95 o 
  -3   3   1     2102.82     2056.68     32.15 o 
  -2   3   1      468.55      428.55      4.52 o 
  -1   3   1      681.35      704.78      8.11 o 
   0   3   1      851.70      819.91      9.11 o 
   1   3   1        6.82        7.03      0.61 o 
   2   3   1      646.46      660.00      7.40 o 
   3   3   1      255.01      252.55      4.58 o 
   4   3   1      340.90      326.89      4.70 o 
   5   3   1       14.05       13.81      1.28 o 
   6   3   1        0.28       -0.20      0.82 o 
   7   3   1        2.86        2.44      1.13 o 
   8   3   1       41.17       29.30      2.01 o 
   9   3   1       11.57       12.83      1.47 o 
  10   3   1        1.42        3.22      2.47 o 
  11   3   1       12.23       12.28      3.52 o 
 -13   4   1        5.76       10.76      3.85 o 
 -12   4   1        1.97        8.27      3.19 o 
 -11   4   1        9.07        7.67      3.11 o 
 -10   4   1        5.86        5.69      2.60 o 
  -9   4   1       42.55       45.99      9.00 o 
  -8   4   1      163.82      175.69      3.12 o 
  -7   4   1       50.85       47.88      1.33 o 
  -6   4   1      217.55      218.16      2.93 o 
  -5   4   1      626.90      670.86      7.62 o 
  -4   4   1     1949.93     1985.84     23.77 o 
  -3   4   1      798.86      789.10      8.97 o 
  -2   4   1      144.35      124.48      1.79 o 
  -1   4   1       25.69       15.91      0.88 o 
   0   4   1      398.88      434.77      5.58 o 
   1   4   1     1412.56     1489.58     16.89 o 
   2   4   1        4.22        3.43      0.69 o 
   3   4   1       13.77       16.66      0.96 o 
   4   4   1      306.06      300.14      4.65 o 
   5   4   1       29.96       32.24      1.82 o 
   6   4   1       19.77       17.45      1.66 o 
   7   4   1        6.04        4.90      1.43 o 
   8   4   1        0.76        0.68      1.21 o 
   9   4   1        4.76        4.99      1.74 o 
  10   4   1        4.63       10.89      3.75 o 
 -12   5   1        3.89        3.42      3.54 o 
 -11   5   1        2.54        3.49      2.81 o 
 -10   5   1        1.88        4.53      2.60 o 
  -9   5   1        0.81       -0.53      1.97 o 
  -8   5   1      136.93      146.29      6.15 o 
  -7   5   1      367.49      364.23      8.45 o 
  -6   5   1        0.88        1.71      0.55 o 
  -5   5   1      147.72      151.42      2.72 o 
  -4   5   1      192.74      200.97      3.96 o 
  -3   5   1        0.91        1.15      0.60 o 
  -2   5   1      209.62      180.17      2.46 o 
  -1   5   1      247.41      291.19      3.78 o 
   0   5   1       57.48       77.47      2.23 o 
   1   5   1       39.28       38.43      1.47 o 
   2   5   1       44.32       52.15      1.78 o 
   3   5   1      112.31       99.48      2.33 o 
   4   5   1      221.16      221.31      5.34 o 
   5   5   1        3.86        2.19      1.27 o 
   6   5   1       35.86       35.54      3.29 o 
   7   5   1       16.22       16.32      2.09 o 
   8   5   1       17.55       15.55      2.73 o 
   9   5   1        5.63        7.37      1.90 o 
 -12   6   1        6.35        3.66      5.16 o 
 -11   6   1       11.96       12.65      4.87 o 
 -10   6   1       63.73       76.67      6.93 o 
  -9   6   1        0.00       -1.88      1.88 o 
  -8   6   1      167.43      178.16      6.99 o 
  -7   6   1        5.35        1.77      2.66 o 
  -6   6   1        2.97        2.74      1.47 o 
  -5   6   1       17.44       22.01      0.80 o 
  -4   6   1       86.53       98.94      1.84 o 
  -3   6   1      378.14      389.00      5.84 o 
  -2   6   1      548.37      572.23      8.09 o 
  -1   6   1       44.05       43.30      1.44 o 
   0   6   1      152.01      137.87      2.82 o 
   1   6   1        0.83        0.40      0.81 o 
   2   6   1       57.95       60.59      2.10 o 
   3   6   1       19.32       20.39      1.48 o 
   4   6   1        0.28        1.35      1.14 o 
   5   6   1       26.93       28.18      2.44 o 
   6   6   1        2.15        4.85      1.67 o 
   7   6   1       25.63       23.64      2.54 o 
   8   6   1        4.20        1.66      1.84 o 
   9   6   1       28.41       27.34      3.55 o 
 -12   7   1        8.11        8.56      5.31 o 
 -11   7   1       50.16       61.21      6.64 o 
 -10   7   1        1.51        0.00      3.54 o 
  -9   7   1       72.07       68.44      7.08 o 
  -8   7   1       11.54        6.20      3.25 o 
  -7   7   1        0.01       -0.89      2.66 o 
  -6   7   1      171.58      169.01      9.15 o 
  -5   7   1      145.27      163.61      5.24 o 
  -4   7   1        5.24        8.29      1.39 o 
  -3   7   1        6.37        6.86      1.24 o 
  -2   7   1        0.30        0.61      1.20 o 
  -1   7   1        1.07        1.03      0.75 o 
   0   7   1      110.44      116.59      2.72 o 
   1   7   1       20.47       22.56      1.54 o 
   2   7   1      183.05      162.78      4.04 o 
   3   7   1       25.58       25.52      2.46 o 
   4   7   1      106.78       99.73      3.78 o 
   5   7   1        0.35        2.46      1.62 o 
   6   7   1       16.38       14.21      2.18 o 
   7   7   1       11.74       15.85      2.35 o 
   8   7   1        5.33        5.62      2.15 o 
 -11   8   1        1.33        2.66      4.13 o 
 -10   8   1        6.94        8.85      4.43 o 
  -9   8   1        3.27        0.30      3.25 o 
  -8   8   1        7.91        6.49      3.54 o 
  -7   8   1       34.07       26.55      4.72 o 
  -6   8   1       26.02       22.42      4.43 o 
  -5   8   1      193.78      185.50      9.29 o 
  -4   8   1       62.27       66.67      3.07 o 
  -3   8   1       25.53       29.91      2.13 o 
  -2   8   1      461.29      433.94      9.94 o 
  -1   8   1        7.70        7.55      0.74 o 
   0   8   1      164.21      162.33      3.31 o 
   1   8   1       46.43       45.51      2.36 o 
   2   8   1       87.09       87.82      3.70 o 
   3   8   1       88.87       88.44      3.10 o 
   4   8   1       37.23       32.60      2.70 o 
   5   8   1       85.22       85.30      4.15 o 
   6   8   1        0.41       -2.01      2.09 o 
   7   8   1       60.56       56.07      5.32 o 
 -11   9   1        6.47        7.97      5.02 o 
 -10   9   1       12.02       18.59      5.61 o 
  -9   9   1        1.30        2.95      3.84 o 
  -8   9   1        2.43        3.25      3.54 o 
  -7   9   1        2.11        5.31      3.54 o 
  -6   9   1       15.67       23.60      4.72 o 
  -5   9   1        2.34        0.59      3.25 o 
  -4   9   1       41.20       32.89      2.72 o 
  -3   9   1      104.38      107.40      5.15 o 
  -2   9   1       12.70        9.82      2.08 o 
  -1   9   1       66.48       54.21      6.17 o 
   0   9   1       58.80       67.32      2.27 o 
   1   9   1       22.69       23.30      1.90 o 
   2   9   1       90.55       94.35      3.57 o 
   3   9   1        1.03        0.61      1.42 o 
   4   9   1       57.89       54.79      3.62 o 
   5   9   1        1.89        3.16      2.09 o 
 -10  10   1        6.86        8.26      5.31 o 
  -9  10   1        4.46        2.07      4.43 o 
  -8  10   1        4.13        5.02      4.43 o 
  -7  10   1        0.18        3.54      3.84 o 
  -6  10   1        3.00        4.43      3.84 o 
  -5  10   1       21.05       31.57      5.61 o 
  -4  10   1        0.03       -1.48      1.48 o 
  -3  10   1        1.64        0.20      4.28 o 
  -2  10   1       25.84       31.57      2.70 o 
  -1  10   1       27.23       32.37      4.12 o 
   0  10   1        2.42        0.39      2.00 o 
   1  10   1       78.44       77.16      3.16 o 
   2  10   1        1.13        0.84      1.75 o 
   3  10   1       90.11      102.31      5.10 o 
   4  10   1       26.08       26.99      2.79 o 
  -9  11   1        6.40       14.75      5.61 o 
  -8  11   1        0.58        0.59      4.13 o 
  -7  11   1       25.54       33.34      6.49 o 
  -6  11   1        7.42        2.07      4.43 o 
  -5  11   1       48.63       46.61      7.08 o 
  -4  11   1        0.78        7.67      4.72 o 
  -3  11   1       26.63       31.28      3.34 o 
  -2  11   1       14.99       16.17      3.39 o 
  -1  11   1       14.89       17.53      2.52 o 
   0  11   1       21.32       28.42      3.34 o 
   1  11   1        1.10       -2.62      2.62 o 
   2  11   1       28.93       29.49      9.44 o 
  -7  12   1        0.55       -1.48      4.43 o 
  -6  12   1       18.65       14.75      5.31 o 
  -5  12   1        2.01        3.25      4.72 o 
  -4  12   1        0.16        5.90      4.72 o 
  -3  12   1       20.84       28.62      6.79 o 
  -2  12   1        5.22        7.02      2.35 o 
  -1  12   1        1.66        3.31      2.72 o 
   0  12   1        0.11       -1.10      3.71 o 
   2 -13   2        6.42        8.26      5.61 o 
   3 -13   2        1.10       -3.84      4.13 o 
   4 -13   2        3.63        9.15      5.02 o 
   5 -13   2       17.30       16.23      5.61 o 
  -2 -12   2        5.16        1.99      7.67 o 
  -1 -12   2        0.53        0.71      3.69 o 
   0 -12   2        7.63       12.36      2.61 o 
   1 -12   2        2.56        8.56      5.02 o 
   2 -12   2        0.07       -3.25      3.25 o 
   3 -12   2        4.52       -0.89      4.13 o 
   4 -12   2        0.35       -0.89      4.13 o 
   5 -12   2        0.00        0.00      3.84 o 
   6 -12   2        7.05       10.62      4.72 o 
   7 -12   2        5.77        3.84      3.84 o 
   8 -12   2        2.64        8.85      4.43 o 
  -4 -11   2        0.44        1.91      3.11 o 
  -3 -11   2       65.53       64.55      6.02 o 
  -2 -11   2        0.00        1.99      2.37 o 
  -1 -11   2       22.20       20.87      2.90 o 
   0 -11   2        0.10        1.45      2.80 o 
   1 -11   2       11.93        9.38      2.08 o 
   2 -11   2       11.34       11.21      4.43 o 
   3 -11   2        5.56        4.13      3.54 o 
   4 -11   2       28.72       29.21      5.61 o 
   5 -11   2        7.36        9.15      4.13 o 
   6 -11   2        1.11       -1.48      3.25 o 
   7 -11   2       30.87       29.80      5.61 o 
   8 -11   2       18.91       22.13      5.02 o 
   9 -11   2       20.10       21.83      5.31 o 
  -5 -10   2        1.20       -1.47      1.67 o 
  -4 -10   2       41.74       42.52      3.26 o 
  -3 -10   2       47.95       50.31      2.57 o 
  -2 -10   2        0.71        0.14      2.08 o 
  -1 -10   2       26.15       27.72      3.68 o 
   0 -10   2       18.94       23.08      2.61 o 
   1 -10   2      115.74      109.98      4.91 o 
   2 -10   2       14.49        6.49      3.84 o 
   3 -10   2        3.83        2.07      3.25 o 
   4 -10   2      102.54      105.02      8.26 o 
   5 -10   2       17.29       15.64      4.13 o 
   6 -10   2       28.66       35.11      5.02 o 
   7 -10   2        0.97        0.89      2.95 o 
   8 -10   2       13.03       10.92      4.13 o 
   9 -10   2        0.07       -2.36      3.25 o 
  10 -10   2        0.30       -3.25      3.25 o 
  -6  -9   2        3.44        3.26      1.89 o 
  -5  -9   2       48.21       54.54      3.66 o 
  -4  -9   2      111.58      101.04      4.04 o 
  -3  -9   2       39.18       38.67      3.32 o 
  -2  -9   2      232.80      234.01      4.44 o 
  -1  -9   2        7.21        7.03      2.37 o 
   0  -9   2       29.12       31.46      2.20 o 
   1  -9   2       92.68      102.01      3.36 o 
   2  -9   2        0.17       -0.84      0.84 o 
   3  -9   2      281.29      261.64     12.39 o 
   4  -9   2       64.33       56.35      5.90 o 
   5  -9   2      130.11      138.95      8.56 o 
   6  -9   2      203.75      200.58     10.33 o 
   7  -9   2        0.08        0.00      2.66 o 
   8  -9   2       30.76       32.75      5.02 o 
   9  -9   2       12.09        6.49      3.54 o 
  10  -9   2        0.69       -0.89      3.25 o 
  11  -9   2        4.91       13.28      5.02 o 
  -7  -8   2       46.10       39.73      5.07 o 
  -6  -8   2        8.32        8.74      2.00 o 
  -5  -8   2       32.87       30.74      2.60 o 
  -4  -8   2        4.62        5.39      1.47 o 
  -3  -8   2      161.63      155.86      4.73 o 
  -2  -8   2      123.12      113.77      2.69 o 
  -1  -8   2       52.52       42.97      2.29 o 
   0  -8   2      271.05      256.09      4.99 o 
   1  -8   2      295.59      282.56      5.77 o 
   2  -8   2      264.65      256.66      4.25 o 
   3  -8   2       77.33       79.73      2.85 o 
   4  -8   2        2.21        2.56      1.55 o 
   5  -8   2      396.90      385.88     15.34 o 
   6  -8   2        0.75        1.48      2.36 o 
   7  -8   2       28.27       31.27      4.13 o 
   8  -8   2        4.35        6.49      2.95 o 
   9  -8   2       10.04        6.79      3.25 o 
  10  -8   2        8.02        7.15      2.90 o 
  11  -8   2        3.84        5.15      3.11 o 
  -8  -7   2       23.29       20.94      2.68 o 
  -7  -7   2       20.46       15.44      2.25 o 
  -6  -7   2      124.01      118.60      4.45 o 
  -5  -7   2       27.33       21.58      1.98 o 
  -4  -7   2      328.51      307.79      6.05 o 
  -3  -7   2      111.83      119.02      3.27 o 
  -2  -7   2       36.22       40.50      1.74 o 
  -1  -7   2      500.84      483.83      6.77 o 
   0  -7   2        0.01        0.24      0.83 o 
   1  -7   2      370.58      368.48      5.05 o 
   2  -7   2       37.18       37.80      1.01 o 
   3  -7   2       34.65       37.72      1.46 o 
   4  -7   2      350.01      320.66      7.15 o 
   5  -7   2        9.19        9.91      2.95 o 
   6  -7   2       23.46       24.49      2.29 o 
   7  -7   2      195.32      162.57      6.30 o 
   8  -7   2       18.07       16.31      2.83 o 
   9  -7   2        0.70        1.06      2.18 o 
  10  -7   2        0.36       -0.56      2.34 o 
  11  -7   2       39.19       51.11      5.29 o 
  12  -7   2        3.20       -1.41      2.81 o 
  -9  -6   2       77.52       94.67      5.42 o 
  -8  -6   2       10.29       14.61      2.25 o 
  -7  -6   2      156.75      149.54      4.85 o 
  -6  -6   2        1.99        0.16      1.37 o 
  -5  -6   2      388.41      368.15      6.87 o 
  -4  -6   2      109.73      103.88      2.90 o 
  -3  -6   2      451.84      450.61      5.85 o 
  -2  -6   2      122.23      123.06      2.92 o 
  -1  -6   2       13.90       14.81      0.86 o 
   0  -6   2     1098.61     1164.81     16.20 o 
   1  -6   2       50.47       40.86      1.24 o 
   2  -6   2       25.42       25.03      1.15 o 
   3  -6   2      269.16      273.78      4.77 o 
   4  -6   2       36.22       35.40      3.69 o 
   5  -6   2        0.04        0.76      0.80 o 
   6  -6   2        4.42        2.24      1.17 o 
   7  -6   2       61.00       43.70      2.64 o 
   8  -6   2       24.29       24.59      2.98 o 
   9  -6   2       18.39       18.52      2.98 o 
  10  -6   2       67.71       69.31      5.38 o 
  11  -6   2        0.04       -1.92      2.60 o 
  12  -6   2       20.53       27.64      4.59 o 
 -10  -5   2      123.08      134.12      5.21 o 
  -9  -5   2        0.29       -1.63      1.63 o 
  -8  -5   2      249.59      237.65      6.26 o 
  -7  -5   2       56.97       57.69      3.24 o 
  -6  -5   2      279.34      266.50      5.12 o 
  -5  -5   2      463.86      440.62      8.79 o 
  -4  -5   2      291.13      252.18      6.49 o 
  -3  -5   2      110.42      118.80      3.17 o 
  -2  -5   2       83.42       85.40      1.90 o 
  -1  -5   2       93.20       99.94      1.77 o 
   0  -5   2      777.84      942.72     14.61 o 
   1  -5   2       54.04       71.33      1.36 o 
   2  -5   2       61.14       53.31      1.75 o 
   3  -5   2       45.78       65.16      2.70 o 
   4  -5   2      129.01      147.25      3.74 o 
   5  -5   2      502.89      508.82      7.78 o 
   6  -5   2       42.91       44.45      2.39 o 
   7  -5   2      127.89      115.93      2.94 o 
   8  -5   2        1.14        2.01      1.96 o 
   9  -5   2      163.88      153.70      6.55 o 
  10  -5   2        6.93        5.11      2.55 o 
  11  -5   2        0.07        2.94      2.81 o 
  12  -5   2        0.89        1.28      3.11 o 
 -11  -4   2       76.40       82.32      4.66 o 
 -10  -4   2        2.74        1.32      1.65 o 
  -9  -4   2        5.86        8.10      1.78 o 
  -8  -4   2        0.01       -1.22      1.22 o 
  -7  -4   2      169.54      153.10      4.03 o 
  -6  -4   2        8.13        9.40      1.30 o 
  -5  -4   2       64.51       63.15      2.02 o 
  -4  -4   2      780.45      728.26      9.13 o 
  -3  -4   2        0.18        1.48      0.66 o 
  -2  -4   2       42.62       48.42      1.43 o 
  -1  -4   2      184.74      178.69      3.72 o 
   0  -4   2      140.70      151.74      2.09 o 
   1  -4   2      743.34      796.44      8.94 o 
   2  -4   2      442.88      504.49     14.67 o 
   3  -4   2     1249.58     1240.56     21.80 o 
   4  -4   2      583.85      604.34      8.69 o 
   5  -4   2        1.51        2.32      0.53 o 
   6  -4   2      957.25      900.87     11.60 o 
   7  -4   2      101.06       86.19      3.49 o 
   8  -4   2       54.14       48.04      2.78 o 
   9  -4   2       96.37      101.20      5.60 o 
  10  -4   2        1.67        0.00      2.34 o 
  11  -4   2        3.82        2.24      2.60 o 
  12  -4   2       13.83       18.90      4.06 o 
 -11  -3   2        3.84       -1.05      1.05 o 
 -10  -3   2       67.92       74.33      3.98 o 
  -9  -3   2       13.04       10.04      1.44 o 
  -8  -3   2        6.11        4.49      1.85 o 
  -7  -3   2       56.45       47.22      2.34 o 
  -6  -3   2        8.57        5.91      1.00 o 
  -5  -3   2        9.54        8.58      0.94 o 
  -4  -3   2      201.99      263.51      3.46 o 
  -3  -3   2      127.56      145.44      2.37 o 
  -2  -3   2     1238.02     1300.74     12.24 o 
  -1  -3   2       17.93       14.87      0.65 o 
   0  -3   2       10.73        7.67      0.43 o 
   1  -3   2      496.36      532.28      7.96 o 
   2  -3   2     1003.39      909.14     18.69 o 
   3  -3   2     2777.90     2883.21     42.14 o 
   4  -3   2      173.84      184.87      3.58 o 
   5  -3   2      218.09      223.47      3.60 o 
   6  -3   2       60.98       48.64      1.75 o 
   7  -3   2      271.27      262.99      4.24 o 
   8  -3   2      282.49      264.94      5.91 o 
   9  -3   2       26.55       19.71      2.42 o 
  10  -3   2       79.91       85.98      4.86 o 
  11  -3   2        4.58        7.49      3.39 o 
  12  -3   2        6.91        8.81      3.44 o 
 -12  -2   2        4.02        0.15      2.42 o 
 -11  -2   2       24.28       28.79      3.55 o 
 -10  -2   2       12.51       12.18      1.52 o 
  -9  -2   2       32.70       30.37      1.91 o 
  -8  -2   2      299.06      281.21      5.12 o 
  -7  -2   2       95.39       80.59      2.40 o 
  -6  -2   2        1.66        1.19      0.73 o 
  -5  -2   2      754.58      727.23      8.36 o 
  -4  -2   2      106.21      123.19      1.88 o 
  -3  -2   2      110.09      116.42      1.68 o 
  -2  -2   2      257.76      276.49      2.99 o 
  -1  -2   2     2317.69     2359.14     22.36 o 
   0  -2   2        1.70        3.07      0.26 o 
   1  -2   2     4714.97     4585.65     74.05 o 
   2  -2   2    18481.48    17488.47    286.11 o 
   3  -2   2       24.56       15.32      0.70 o 
   4  -2   2     3648.60     3695.10     43.82 o 
   5  -2   2      174.38      161.33      2.63 o 
   6  -2   2      581.86      580.27      7.96 o 
   7  -2   2      477.99      459.54      7.25 o 
   8  -2   2       90.67       81.47      4.11 o 
   9  -2   2        0.26        0.37      1.33 o 
  10  -2   2       14.54       13.09      2.62 o 
  11  -2   2        1.91        4.71      3.39 o 
  12  -2   2        0.58       -2.91      2.98 o 
 -12  -1   2        1.15        2.20      2.34 o 
 -11  -1   2        8.87       14.76      3.03 o 
 -10  -1   2       17.29       17.09      2.00 o 
  -9  -1   2       21.35       19.69      1.19 o 
  -8  -1   2       49.01       46.05      1.95 o 
  -7  -1   2      516.72      490.81      6.20 o 
  -6  -1   2      564.04      564.57      7.06 o 
  -5  -1   2      382.38      429.68      5.71 o 
  -4  -1   2      552.14      506.23      5.88 o 
  -3  -1   2      739.85      806.30      8.16 o 
  -2  -1   2      607.45      620.86      5.48 o 
  -1  -1   2      538.37      544.20      5.39 o 
   0  -1   2      860.71      825.43      8.14 o 
   1  -1   2     2387.32     2529.01     41.98 o 
   2  -1   2      471.41      472.87      5.96 o 
   3  -1   2     1711.64     1690.56     17.40 o 
   4  -1   2        2.23        1.66      0.38 o 
   5  -1   2     1663.62     1555.20     16.46 o 
   6  -1   2      832.85      818.59      9.28 o 
   7  -1   2       60.10       62.21      2.09 o 
   8  -1   2       24.22       25.36      1.71 o 
   9  -1   2        6.34        6.65      1.32 o 
  10  -1   2        3.77        6.77      1.53 o 
  11  -1   2        6.32        6.22      3.40 o 
  12  -1   2        0.09        1.33      3.13 o 
 -12   0   2        1.73       -1.73      2.93 o 
 -11   0   2        3.69        2.46      1.85 o 
 -10   0   2       99.43       97.24      3.64 o 
  -9   0   2       46.19       43.96      1.57 o 
  -8   0   2      111.89      103.16      2.05 o 
  -7   0   2        0.23       -0.54      0.56 o 
  -6   0   2       91.32       83.07      1.66 o 
  -5   0   2      287.03      240.65      3.06 o 
  -4   0   2      446.03      449.31      4.94 o 
  -3   0   2      982.28      918.94      8.29 o 
  -2   0   2     5647.62     5678.84     46.55 o 
  -1   0   2      837.92      869.74      7.34 o 
   0   0   2     2505.13     2311.75     38.67 o 
   1   0   2      237.06      239.46      2.86 o 
   2   0   2      842.31      907.19      9.49 o 
   3   0   2        0.46        1.97      0.39 o 
   4   0   2        5.06        5.58      0.56 o 
   5   0   2      220.92      215.60      3.83 o 
   6   0   2       96.14      112.94      2.28 o 
   7   0   2      114.88      113.23      2.91 o 
   8   0   2        4.36        2.18      1.13 o 
   9   0   2       33.31       29.79      2.17 o 
  10   0   2       62.31       68.64      4.27 o 
  11   0   2       21.20       27.13      2.46 o 
  12   0   2        0.58        0.97      3.32 o 
 -12   1   2        1.85        3.28      2.12 o 
 -11   1   2      140.31      158.22      5.19 o 
 -10   1   2       14.50        8.83      1.63 o 
  -9   1   2       71.36       78.91      3.04 o 
  -8   1   2      709.24      675.67      8.87 o 
  -7   1   2      251.81      228.53      2.83 o 
  -6   1   2      604.12      534.04      5.37 o 
  -5   1   2       70.18       75.72      1.27 o 
  -4   1   2      200.98      190.99      2.07 o 
  -3   1   2     3539.85     3406.79     29.18 o 
  -2   1   2     1508.46     1502.99     12.53 o 
  -1   1   2       17.88       30.44      0.65 o 
   0   1   2     4169.52     4259.42     38.77 o 
   1   1   2     2689.02     2705.79     27.54 o 
   2   1   2      295.11      302.82      3.93 o 
   3   1   2      179.62      178.52      2.59 o 
   4   1   2      791.84      956.22     10.40 o 
   5   1   2       33.82       34.38      1.11 o 
   6   1   2        6.53        6.51      0.65 o 
   7   1   2      256.85      225.78      4.75 o 
   8   1   2      110.68       98.38      4.44 o 
   9   1   2       22.68       24.15      2.19 o 
  10   1   2       16.68       18.41      2.61 o 
  11   1   2       89.62      104.59      5.49 o 
 -13   2   2        0.00       -0.89      5.02 o 
 -12   2   2       16.65       16.03      4.06 o 
 -11   2   2       13.54       10.39      1.98 o 
 -10   2   2       43.29       43.07      2.72 o 
  -9   2   2      508.14      488.54      7.62 o 
  -8   2   2      322.42      308.58      4.82 o 
  -7   2   2      634.95      607.37      7.88 o 
  -6   2   2       63.88       70.14      1.15 o 
  -5   2   2     1224.98     1281.08     11.54 o 
  -4   2   2        4.88        2.11      0.35 o 
  -3   2   2     1563.29     1568.12     14.38 o 
  -2   2   2     1659.39     1675.06     17.16 o 
  -1   2   2       30.34       27.40      0.75 o 
   0   2   2        6.52        4.48      0.46 o 
   1   2   2       14.84       15.17      1.05 o 
   2   2   2       35.75       35.39      1.03 o 
   3   2   2      112.83      105.12      2.17 o 
   4   2   2      224.00      218.08      3.33 o 
   5   2   2      278.42      277.15      4.43 o 
   6   2   2      570.82      547.96      7.69 o 
   7   2   2      168.95      155.37      3.11 o 
   8   2   2       49.50       49.81      3.18 o 
   9   2   2        5.35        4.73      2.11 o 
  10   2   2       35.60       38.88      3.36 o 
  11   2   2       24.04       50.15      4.32 o 
 -13   3   2       19.99       29.80      7.08 o 
 -12   3   2       19.24       17.52      7.67 o 
 -11   3   2       65.72       65.65      6.43 o 
 -10   3   2      121.77      119.08      6.30 o 
  -9   3   2       54.68       50.51      2.33 o 
  -8   3   2       34.13       35.49      1.76 o 
  -7   3   2       86.95       85.14      2.00 o 
  -6   3   2       86.87       85.92      1.92 o 
  -5   3   2      268.61      274.46      3.23 o 
  -4   3   2        0.00       -0.01      0.35 o 
  -3   3   2      110.73      111.63      1.60 o 
  -2   3   2        0.92        2.87      0.42 o 
  -1   3   2     1383.61     1416.70     15.00 o 
   0   3   2      302.61      319.94      3.91 o 
   1   3   2      247.71      250.76      3.30 o 
   2   3   2       87.06       94.75      1.95 o 
   3   3   2      334.22      359.70      4.96 o 
   4   3   2     1018.35     1021.76     12.84 o 
   5   3   2      168.04      171.87      3.23 o 
   6   3   2      125.92      111.64      2.73 o 
   7   3   2       70.33       78.88      3.24 o 
   8   3   2        0.29       -0.47      1.53 o 
   9   3   2       58.87       73.72      4.86 o 
  10   3   2        6.29        5.44      2.68 o 
 -13   4   2        0.72        7.08      5.31 o 
 -12   4   2        0.76        0.88      3.39 o 
 -11   4   2        8.63        8.06      2.98 o 
 -10   4   2        0.40        0.56      1.05 o 
  -9   4   2        7.85        7.66      1.42 o 
  -8   4   2       71.50       74.06      2.48 o 
  -7   4   2      108.70      108.24      2.66 o 
  -6   4   2        6.06        3.67      0.67 o 
  -5   4   2      121.64      120.56      2.14 o 
  -4   4   2      127.09      113.46      2.23 o 
  -3   4   2       81.90       89.15      1.48 o 
  -2   4   2      453.71      444.36      5.21 o 
  -1   4   2     1124.52     1154.74     13.38 o 
   0   4   2      254.07      277.41      4.91 o 
   1   4   2     1068.45     1084.03     12.65 o 
   2   4   2       92.10       86.68      1.87 o 
   3   4   2      519.15      520.26      6.91 o 
   4   4   2      207.94      174.96      3.31 o 
   5   4   2        7.07        5.70      1.26 o 
   6   4   2       69.67       78.25      2.99 o 
   7   4   2       19.27       21.29      1.93 o 
   8   4   2       30.39       32.14      2.28 o 
   9   4   2        1.94        2.75      1.33 o 
  10   4   2        3.55        1.91      3.05 o 
 -12   5   2       22.82       20.95      6.20 o 
 -11   5   2       34.78       40.36      4.58 o 
 -10   5   2       14.94       16.96      3.84 o 
  -9   5   2       11.26       12.10      2.71 o 
  -8   5   2       61.25       56.91      2.40 o 
  -7   5   2       49.09       47.18      2.42 o 
  -6   5   2      158.65      164.14      2.93 o 
  -5   5   2      376.13      381.96      6.90 o 
  -4   5   2       95.97       98.35      2.18 o 
  -3   5   2        8.86       10.08      0.62 o 
  -2   5   2      427.33      396.23      4.63 o 
  -1   5   2      979.79     1091.02     13.61 o 
   0   5   2     1487.45     1518.01     18.90 o 
   1   5   2       54.73       59.81      1.83 o 
   2   5   2       60.35       66.47      2.08 o 
   3   5   2     1464.97     1416.02     15.63 o 
   4   5   2        9.97       11.34      1.42 o 
   5   5   2      261.83      258.43      7.84 o 
   6   5   2       13.52       11.46      1.76 o 
   7   5   2       97.12      109.41      4.21 o 
   8   5   2        5.26        7.14      1.87 o 
   9   5   2       39.47       45.63      3.38 o 
 -12   6   2        5.52       10.92      5.31 o 
 -11   6   2        5.86        9.23      3.23 o 
 -10   6   2        7.23       12.00      3.02 o 
  -9   6   2        2.71       -0.72      2.66 o 
  -8   6   2      103.07      108.27      7.97 o 
  -7   6   2        2.83        0.42      0.98 o 
  -6   6   2      255.73      251.14      6.08 o 
  -5   6   2       66.65       59.70      2.46 o 
  -4   6   2      141.53      124.43      2.53 o 
  -3   6   2      310.16      313.34      5.60 o 
  -2   6   2       42.84       50.72      1.39 o 
  -1   6   2      876.04      873.87     11.35 o 
   0   6   2      256.59      241.42      3.90 o 
   1   6   2      241.94      216.36      4.60 o 
   2   6   2     1938.46     1853.86     23.37 o 
   3   6   2       21.42       21.56      1.54 o 
   4   6   2      150.48      142.41      3.97 o 
   5   6   2       63.49       64.32      4.56 o 
   6   6   2       72.84       83.86      4.03 o 
   7   6   2        0.08        1.90      1.84 o 
   8   6   2        7.64        9.31      2.15 o 
 -12   7   2        9.38        5.61      5.02 o 
 -11   7   2        1.72       -3.54      3.54 o 
 -10   7   2       34.69       41.01      6.79 o 
  -9   7   2       88.50       89.09      8.56 o 
  -8   7   2       23.53       21.24      4.43 o 
  -7   7   2       17.23       18.29      4.13 o 
  -6   7   2       87.31       94.42      3.34 o 
  -5   7   2       50.08       47.36      2.39 o 
  -4   7   2       26.03       22.23      1.44 o 
  -3   7   2      176.89      186.54      4.58 o 
  -2   7   2       21.84       24.17      1.15 o 
  -1   7   2       62.50       63.91      2.60 o 
   0   7   2       59.88       53.76      2.13 o 
   1   7   2       57.82       59.38      3.43 o 
   2   7   2       33.19       35.22      3.29 o 
   3   7   2      145.79      139.93      4.91 o 
   4   7   2        5.57        4.90      1.65 o 
   5   7   2       40.93       43.47      3.03 o 
   6   7   2       12.63       10.58      3.59 o 
   7   7   2        1.55       -0.27      1.80 o 
 -11   8   2       13.94       10.62      5.02 o 
 -10   8   2       23.78       22.72      5.61 o 
  -9   8   2        8.63        8.85      4.43 o 
  -8   8   2        5.22        4.43      3.54 o 
  -7   8   2       28.16       40.71      5.90 o 
  -6   8   2      112.67      105.73      6.64 o 
  -5   8   2       47.49       50.44      3.34 o 
  -4   8   2       96.23       93.15      3.81 o 
  -3   8   2      203.51      199.45      7.84 o 
  -2   8   2        0.54        1.39      1.25 o 
  -1   8   2        1.07        1.00      1.17 o 
   0   8   2       60.90       61.09      2.72 o 
   1   8   2       25.85       25.32      1.93 o 
   2   8   2        3.74        5.01      1.44 o 
   3   8   2       11.94       12.60      1.76 o 
   4   8   2        4.66        1.36      1.61 o 
   5   8   2       16.60       14.16      2.34 o 
   6   8   2       17.81       13.95      2.40 o 
 -11   9   2       28.54       33.93      7.08 o 
 -10   9   2        4.21        0.89      4.43 o 
  -9   9   2        4.55        7.67      4.72 o 
  -8   9   2        9.02       10.62      4.43 o 
  -7   9   2        5.52        9.44      4.13 o 
  -6   9   2        0.76        1.48      3.54 o 
  -5   9   2       32.48       42.60      5.16 o 
  -4   9   2       26.28       26.09      2.60 o 
  -3   9   2        2.45        0.48      1.72 o 
  -2   9   2        0.28       -1.00      1.56 o 
  -1   9   2       22.41       22.92      1.32 o 
   0   9   2        2.07        3.81      1.26 o 
   1   9   2       37.24       39.07      3.58 o 
   2   9   2       35.99       37.27      2.72 o 
   3   9   2       14.74       12.29      1.91 o 
   4   9   2       63.16       70.37      3.95 o 
   5   9   2        3.85        4.09      2.09 o 
 -10  10   2        2.04       -2.07      4.43 o 
  -9  10   2       24.77       24.49      6.20 o 
  -8  10   2        0.63        7.38      4.72 o 
  -7  10   2        6.59       10.92      4.72 o 
  -6  10   2        4.68        3.84      4.13 o 
  -5  10   2        1.77       -0.40      1.36 o 
  -4  10   2       14.72       13.80      2.50 o 
  -3  10   2       61.95       57.00      3.86 o 
  -2  10   2       15.59       17.58      2.41 o 
  -1  10   2        0.08        0.99      1.82 o 
   0  10   2        3.03        3.31      0.84 o 
   1  10   2       46.40       45.52      5.72 o 
   2  10   2        1.14        1.62      2.21 o 
   3  10   2       90.02       97.10      4.01 o 
   4  10   2        3.28        3.18      1.95 o 
  -8  11   2        4.34        1.18      4.72 o 
  -7  11   2        3.95       10.03      5.02 o 
  -6  11   2        3.38        1.48      4.72 o 
  -5  11   2        0.08        3.84      4.43 o 
  -4  11   2        2.47        2.64      2.08 o 
  -3  11   2       10.06        9.90      3.54 o 
  -2  11   2       12.12       12.71      3.48 o 
  -1  11   2       16.84       22.72      2.83 o 
   0  11   2       36.77       34.50      4.02 o 
   1  11   2        0.07        1.83      3.42 o 
   2  11   2       74.66       85.35      6.66 o 
  -6  12   2        0.60        8.26      4.72 o 
  -5  12   2        5.99        9.44      5.61 o 
  -4  12   2        7.08        7.08      5.02 o 
  -3  12   2       11.33       12.18      2.81 o 
  -2  12   2        3.36        6.87      2.77 o 
  -1  12   2       16.00       15.93      4.43 o 
   1 -13   3        3.08        5.90      4.72 o 
   2 -13   3       67.74       87.32     10.03 o 
   3 -13   3        0.11        2.66      4.43 o 
   4 -13   3        0.05       -1.18      4.13 o 
   5 -13   3       22.38       26.26      6.20 o 
  -2 -12   3        8.05        9.38      3.17 o 
  -1 -12   3        1.98        3.57      2.54 o 
   0 -12   3        9.44        9.44      5.31 o 
   1 -12   3       53.83       73.46      9.15 o 
   2 -12   3       10.10       20.95      5.61 o 
   3 -12   3        2.16        2.66      4.43 o 
   4 -12   3       39.43       54.58      7.38 o 
   5 -12   3       28.57       33.04      6.20 o 
   6 -12   3       28.33       30.68      5.90 o 
   7 -12   3        1.85        4.43      4.13 o 
   8 -12   3        1.55       -2.07      3.84 o 
  -4 -11   3        7.16        9.83      3.44 o 
  -3 -11   3       40.96       44.02      6.93 o 
  -2 -11   3       46.72       56.83      6.21 o 
  -1 -11   3       15.97       18.54      3.54 o 
   0 -11   3       59.51       68.98      4.10 o 
   1 -11   3        0.68        4.72      3.84 o 
   2 -11   3        8.04       10.62      4.13 o 
   3 -11   3        8.40       14.16      4.43 o 
   4 -11   3        1.20       -2.07      2.95 o 
   5 -11   3        0.39        4.13      3.54 o 
   6 -11   3        0.03        0.30      3.25 o 
   7 -11   3       10.74       15.64      4.43 o 
   8 -11   3        5.10       13.28      4.43 o 
   9 -11   3        3.00       11.51      4.43 o 
  -5 -10   3       15.85       17.81      2.48 o 
  -4 -10   3       88.99       89.50      7.55 o 
  -3 -10   3       11.06        8.95      2.51 o 
  -2 -10   3       16.10       19.27      2.73 o 
  -1 -10   3       20.44       29.04      4.06 o 
   0 -10   3       12.56       16.13      2.50 o 
   1 -10   3       35.62       29.95      2.16 o 
   2 -10   3       12.97       22.13      4.72 o 
   3 -10   3        5.76        6.20      3.54 o 
   4 -10   3        0.21       -0.89      2.66 o 
   5 -10   3       38.04       32.75      5.02 o 
   6 -10   3      149.72      160.16      9.44 o 
   7 -10   3       18.18       26.85      4.43 o 
   8 -10   3       69.12       64.61      6.79 o 
   9 -10   3        0.02        2.07      3.25 o 
  10 -10   3        2.12        1.18      3.84 o 
  -7  -9   3       79.15       82.65      4.40 o 
  -6  -9   3        3.62        4.65      1.87 o 
  -5  -9   3      103.05      101.03      5.71 o 
  -4  -9   3        0.44        3.25      1.37 o 
  -3  -9   3        0.12       -0.83      0.83 o 
  -2  -9   3        1.51       -0.96      1.69 o 
  -1  -9   3        0.24        0.49      1.60 o 
   0  -9   3       20.88       27.94      2.09 o 
   1  -9   3       19.15       15.36      1.45 o 
   2  -9   3       14.72       12.60      2.51 o 
   3  -9   3        6.98       10.92      3.25 o 
   4  -9   3      188.29      187.01      9.74 o 
   5  -9   3       55.75       59.00      5.61 o 
   6  -9   3       78.14       74.05      6.20 o 
   7  -9   3        6.07        6.79      2.95 o 
   8  -9   3       21.74       18.59      3.84 o 
   9  -9   3       23.40       22.42      4.43 o 
  10  -9   3       22.93       20.06      4.72 o 
  11  -9   3       25.91       31.57      5.90 o 
  -8  -8   3       57.81       60.05      3.81 o 
  -7  -8   3       17.67       20.69      2.67 o 
  -6  -8   3       29.72       29.50      3.11 o 
  -5  -8   3       64.26       63.96      3.90 o 
  -4  -8   3      100.75      102.69      6.32 o 
  -3  -8   3       11.19       14.01      1.20 o 
  -2  -8   3        1.33        0.61      0.69 o 
  -1  -8   3        0.08       -0.95      0.95 o 
   0  -8   3        0.14       -0.58      1.02 o 
   1  -8   3       60.63       49.76      1.68 o 
   2  -8   3      223.17      213.09      4.74 o 
   3  -8   3       28.00       29.05      2.12 o 
   4  -8   3       10.11       12.81      2.07 o 
   5  -8   3      685.58      665.30     16.27 o 
   6  -8   3       77.73       69.25      4.01 o 
   7  -8   3      122.00      124.49      7.08 o 
   8  -8   3       17.95       15.93      3.54 o 
   9  -8   3       63.28       55.18      4.68 o 
  10  -8   3       40.69       38.30      4.43 o 
  11  -8   3        1.09        1.43      2.98 o 
  -9  -7   3        0.43        1.33      1.87 o 
  -8  -7   3        0.05        1.96      1.86 o 
  -7  -7   3       23.22       23.06      2.53 o 
  -6  -7   3        5.37        7.93      1.80 o 
  -5  -7   3        0.34       -0.05      1.23 o 
  -4  -7   3       37.71       37.66      2.29 o 
  -3  -7   3       40.55       37.51      1.61 o 
  -2  -7   3        0.84        1.33      0.71 o 
  -1  -7   3      296.07      273.63      5.10 o 
   0  -7   3       18.29       14.98      1.15 o 
   1  -7   3      515.58      502.68      6.32 o 
   2  -7   3       73.07       73.88      2.05 o 
   3  -7   3      911.36      923.63     14.27 o 
   4  -7   3      460.01      433.49     10.85 o 
   5  -7   3      193.41      177.01      9.88 o 
   6  -7   3       38.29       39.34      2.60 o 
   7  -7   3       27.07       29.82      2.30 o 
   8  -7   3      125.78      105.25     13.57 o 
   9  -7   3       49.80       50.06      4.43 o 
  10  -7   3       21.26       25.13      3.69 o 
  11  -7   3       16.38        9.87      5.16 o 
  12  -7   3        0.03       -1.57      3.10 o 
  -9  -6   3       21.52       19.90      2.60 o 
  -8  -6   3        0.29        0.93      1.68 o 
  -7  -6   3        2.68        0.94      1.57 o 
  -6  -6   3       15.36       12.18      2.34 o 
  -5  -6   3      130.01      140.62      3.77 o 
  -4  -6   3       29.22       22.56      1.71 o 
  -3  -6   3       66.42       70.14      1.83 o 
  -2  -6   3      931.20      966.69     10.74 o 
  -1  -6   3        6.01       11.46      0.76 o 
   0  -6   3      202.49      199.27      3.93 o 
   1  -6   3       69.29       80.93      1.43 o 
   2  -6   3     1127.99     1137.95     20.99 o 
   3  -6   3      267.30      239.04      6.56 o 
   4  -6   3       19.81       14.31      2.21 o 
   5  -6   3       12.13        8.96      1.26 o 
   6  -6   3      161.19      145.38      4.14 o 
   7  -6   3      171.81      151.97      4.56 o 
   8  -6   3        6.77        4.38      2.01 o 
   9  -6   3       14.10        9.02      2.40 o 
  10  -6   3        4.34        5.66      2.62 o 
  11  -6   3        7.68        2.53      2.83 o 
  12  -6   3        5.36        2.89      3.98 o 
 -10  -5   3       16.64       18.31      5.49 o 
  -9  -5   3        2.24        2.46      1.77 o 
  -8  -5   3        0.19        3.31      1.63 o 
  -7  -5   3       40.90       43.90      2.77 o 
  -6  -5   3      164.03      156.35      3.79 o 
  -5  -5   3      227.81      222.74      5.13 o 
  -4  -5   3        0.75        0.86      0.79 o 
  -3  -5   3      123.62      114.10      2.34 o 
  -2  -5   3        1.75        3.09      0.62 o 
  -1  -5   3       16.96       36.28      0.97 o 
   0  -5   3      396.99      419.01      5.70 o 
   1  -5   3        0.34        0.31      0.46 o 
   2  -5   3      944.15      979.57     22.46 o 
   3  -5   3      551.71      568.62     12.52 o 
   4  -5   3       67.01       69.11      1.97 o 
   5  -5   3        0.62        1.04      0.75 o 
   6  -5   3      421.43      378.36      6.54 o 
   7  -5   3      124.60      122.22      4.05 o 
   8  -5   3       25.63       23.46      2.13 o 
   9  -5   3       42.05       41.45      6.20 o 
  10  -5   3        6.35        8.68      2.83 o 
  11  -5   3       11.58       10.37      4.57 o 
  12  -5   3        4.79        5.93      3.23 o 
 -11  -4   3       36.54       41.26      3.17 o 
 -10  -4   3       12.72       21.63      2.52 o 
  -9  -4   3      153.69      155.55      4.40 o 
  -8  -4   3       15.19       15.45      1.99 o 
  -7  -4   3       82.13       73.61      3.00 o 
  -6  -4   3      488.43      476.68      7.45 o 
  -5  -4   3      158.27      134.76      2.70 o 
  -4  -4   3       53.01       41.82      1.52 o 
  -3  -4   3      291.01      311.60      4.46 o 
  -2  -4   3     1425.05     1470.07     15.47 o 
  -1  -4   3      605.16      674.16      6.94 o 
   0  -4   3       89.57       67.77      1.59 o 
   1  -4   3      963.63      968.20     14.43 o 
   2  -4   3      896.36      930.84     15.71 o 
   3  -4   3      394.82      416.54      7.81 o 
   4  -4   3      352.71      344.12      5.84 o 
   5  -4   3        0.52       -0.62      0.64 o 
   6  -4   3       43.48       38.45      1.65 o 
   7  -4   3        0.89        3.63      1.02 o 
   8  -4   3       36.02       42.12      2.69 o 
   9  -4   3       18.95       18.44      2.89 o 
  10  -4   3        0.06        1.38      2.40 o 
  11  -4   3        8.14        6.79      2.98 o 
  12  -4   3       15.66       24.18      4.27 o 
 -11  -3   3       16.39       25.53      2.39 o 
 -10  -3   3       61.86       64.04      3.49 o 
  -9  -3   3       15.31       13.54      1.59 o 
  -8  -3   3      150.89      139.31      3.91 o 
  -7  -3   3       11.93       11.86      1.43 o 
  -6  -3   3       47.33       48.87      2.43 o 
  -5  -3   3      872.97      843.85     11.27 o 
  -4  -3   3      371.49      371.33      4.78 o 
  -3  -3   3      346.76      365.36      4.55 o 
  -2  -3   3       13.70        8.22      0.79 o 
  -1  -3   3      187.50      209.70      2.45 o 
   0  -3   3      647.48      690.70      6.77 o 
   1  -3   3      240.30      241.76      5.42 o 
   2  -3   3      458.88      497.71      9.04 o 
   3  -3   3      567.97      732.32     16.48 o 
   4  -3   3     1916.26     2042.25     27.07 o 
   5  -3   3        4.72        8.15      0.80 o 
   6  -3   3       30.64       26.27      1.56 o 
   7  -3   3      733.41      716.60     14.47 o 
   8  -3   3        1.94       -1.00      1.63 o 
   9  -3   3        3.03        0.61      1.63 o 
  10  -3   3       48.76       54.16      6.05 o 
  11  -3   3        1.40        3.51      2.90 o 
  12  -3   3       21.09       27.87      4.87 o 
 -12  -2   3        5.06        9.81      4.36 o 
 -11  -2   3       87.85       89.91      4.22 o 
 -10  -2   3       34.53       34.87      2.35 o 
  -9  -2   3       40.00       33.89      2.04 o 
  -8  -2   3      217.68      207.66      4.22 o 
  -7  -2   3       14.21       11.34      1.17 o 
  -6  -2   3      637.08      642.20      7.74 o 
  -5  -2   3      268.46      253.43      3.66 o 
  -4  -2   3      508.85      533.07      5.56 o 
  -3  -2   3        1.20        0.11      0.36 o 
  -2  -2   3      326.05      313.45      3.37 o 
  -1  -2   3      506.94      456.74      4.23 o 
   0  -2   3       98.24       83.61      1.52 o 
   1  -2   3      353.29      374.26      6.85 o 
   2  -2   3      270.36      287.05      7.22 o 
   3  -2   3      237.57      230.54      3.59 o 
   4  -2   3      478.58      464.89      6.33 o 
   5  -2   3      327.93      315.22      5.23 o 
   6  -2   3     1404.54     1382.48     17.35 o 
   7  -2   3       58.45       59.74      2.44 o 
   8  -2   3      415.76      433.16     10.27 o 
   9  -2   3       90.14       80.74      4.36 o 
  10  -2   3        9.89        3.93      2.76 o 
  11  -2   3       44.67       54.63      5.62 o 
  12  -2   3        0.07       -2.58      3.25 o 
 -12  -1   3       15.20       15.48      3.06 o 
 -11  -1   3       40.67       39.91      3.33 o 
 -10  -1   3        7.56        5.93      1.52 o 
  -9  -1   3      109.80      118.60      2.91 o 
  -8  -1   3       38.63       33.40      1.56 o 
  -7  -1   3      517.75      492.35      5.91 o 
  -6  -1   3       62.04       69.26      1.81 o 
  -5  -1   3       16.53       20.53      1.02 o 
  -4  -1   3      338.30      381.32      4.37 o 
  -3  -1   3      417.22      458.00      4.69 o 
  -2  -1   3        5.89        7.74      0.45 o 
  -1  -1   3     2214.95     2312.75     20.73 o 
   0  -1   3      862.76      878.23      8.14 o 
   1  -1   3     4837.70     4911.83     63.11 o 
   2  -1   3     3186.00     3452.72     44.73 o 
   3  -1   3     3718.43     3731.58     50.28 o 
   4  -1   3      264.60      274.49      3.36 o 
   5  -1   3      539.84      550.17      6.37 o 
   6  -1   3      222.96      242.38      3.14 o 
   7  -1   3      322.86      290.03      4.73 o 
   8  -1   3       19.64       21.61      1.49 o 
   9  -1   3        3.82        0.14      1.97 o 
  10  -1   3       21.96       31.04      4.37 o 
  11  -1   3        0.01        0.18      3.02 o 
  12  -1   3        0.02       -3.95      3.98 o 
 -12   0   3       63.07       81.82      4.56 o 
 -11   0   3        1.30        1.96      1.80 o 
 -10   0   3       42.97       43.48      2.63 o 
  -9   0   3       44.07       40.94      1.50 o 
  -8   0   3       20.29       16.82      1.04 o 
  -7   0   3      162.75      165.34      2.64 o 
  -6   0   3       54.37       54.09      1.66 o 
  -5   0   3       67.78       70.39      1.55 o 
  -4   0   3        0.07       -0.36      0.36 o 
  -3   0   3      619.38      621.05      5.54 o 
  -2   0   3      489.73      530.34      4.73 o 
  -1   0   3      568.17      517.48      4.80 o 
   0   0   3     2284.68     2383.65     23.92 o 
   1   0   3      298.40      271.69      3.10 o 
   2   0   3      659.61      625.14      7.82 o 
   3   0   3       67.49       58.88      1.23 o 
   4   0   3       16.10       26.53      1.23 o 
   5   0   3      390.32      411.66      6.00 o 
   6   0   3       17.35       14.95      1.17 o 
   7   0   3      214.16      196.02      4.37 o 
   8   0   3       16.13       21.47      1.72 o 
   9   0   3       45.76       54.67      2.52 o 
  10   0   3        0.50        0.68      1.46 o 
  11   0   3        3.10       -1.66      3.02 o 
 -12   1   3       13.15       18.56      2.90 o 
 -11   1   3        9.16        7.70      2.39 o 
 -10   1   3        6.84        6.28      1.50 o 
  -9   1   3       18.77       18.91      1.83 o 
  -8   1   3       27.21       24.69      1.22 o 
  -7   1   3      286.33      274.54      3.46 o 
  -6   1   3       13.81       19.21      1.23 o 
  -5   1   3      139.63      172.78      2.07 o 
  -4   1   3      102.02       80.71      1.28 o 
  -3   1   3       86.51      107.45      1.30 o 
  -2   1   3       90.62      111.64      1.34 o 
  -1   1   3    25423.17    24392.39    220.91 o 
   0   1   3     5864.69     6051.21     57.27 o 
   1   1   3        7.75        3.86      0.68 o 
   2   1   3      335.44      330.25      3.91 o 
   3   1   3     1578.18     1673.89     17.47 o 
   4   1   3      377.19      372.98      4.55 o 
   5   1   3       41.20       44.08      1.21 o 
   6   1   3      143.22      157.21      4.05 o 
   7   1   3       56.23       49.48      2.81 o 
   8   1   3       44.02       50.79      2.70 o 
   9   1   3        1.07        1.43      1.49 o 
  10   1   3        6.81        9.08      1.92 o 
  11   1   3       18.90       26.02      2.83 o 
 -13   2   3       14.89       10.92      6.20 o 
 -12   2   3        1.41        1.01      2.20 o 
 -11   2   3       23.19       26.79      2.89 o 
 -10   2   3        5.22        6.76      1.69 o 
  -9   2   3      106.34      100.69      3.24 o 
  -8   2   3      630.64      610.47      8.81 o 
  -7   2   3       61.51       60.69      1.68 o 
  -6   2   3       70.12       77.87      1.40 o 
  -5   2   3      458.40      435.44      4.23 o 
  -4   2   3      490.92      464.48      4.55 o 
  -3   2   3       63.22       67.48      1.34 o 
  -2   2   3     1421.16     1336.55     12.57 o 
  -1   2   3     3909.54     3998.06     38.15 o 
   0   2   3      182.92      177.65      2.41 o 
   1   2   3     1082.02     1032.02      9.89 o 
   2   2   3      185.25      191.19      2.73 o 
   3   2   3     2126.98     2258.98     23.57 o 
   4   2   3       22.22       24.93      1.25 o 
   5   2   3      104.62      113.89      2.33 o 
   6   2   3       47.57       39.93      1.58 o 
   7   2   3       70.25       64.92      1.68 o 
   8   2   3        0.20        0.52      1.49 o 
   9   2   3       17.54       14.52      2.27 o 
  10   2   3        8.44       12.14      2.17 o 
  11   2   3        6.08        5.50      2.53 o 
 -13   3   3        0.04        1.48      5.31 o 
 -12   3   3        0.07       -2.18      4.13 o 
 -11   3   3        4.81        3.08      1.79 o 
 -10   3   3        0.08        0.28      1.33 o 
  -9   3   3      197.10      182.04      5.67 o 
  -8   3   3        8.54        7.97      1.10 o 
  -7   3   3        2.83        4.98      0.92 o 
  -6   3   3      115.56      120.65      1.66 o 
  -5   3   3      275.98      310.73      3.10 o 
  -4   3   3      335.70      324.40      3.79 o 
  -3   3   3       21.06       14.84      1.02 o 
  -2   3   3       56.01       55.95      1.42 o 
  -1   3   3      468.13      453.54      5.30 o 
   0   3   3      867.51      875.48      9.02 o 
   1   3   3        0.84        0.33      0.59 o 
   2   3   3      417.97      415.80      5.51 o 
   3   3   3        0.12        0.24      0.67 o 
   4   3   3       24.28       24.30      1.29 o 
   5   3   3      116.58      106.80      3.19 o 
   6   3   3      159.71      141.57      3.15 o 
   7   3   3        2.46        3.16      0.92 o 
   8   3   3        1.21       -0.88      0.88 o 
   9   3   3       39.32       39.76      4.26 o 
  10   3   3        0.24       -0.51      1.84 o 
 -12   4   3       43.21       66.38      9.15 o 
 -11   4   3       11.12       16.32      1.90 o 
 -10   4   3       21.23       22.70      2.23 o 
  -9   4   3      162.23      163.25      4.50 o 
  -8   4   3      109.25      111.57      2.75 o 
  -7   4   3        1.17        1.61      0.83 o 
  -6   4   3       53.36       56.07      1.63 o 
  -5   4   3       48.78       46.91      1.07 o 
  -4   4   3        9.28        5.92      0.60 o 
  -3   4   3       38.68       41.74      1.38 o 
  -2   4   3        3.66        8.59      0.69 o 
  -1   4   3       11.65       14.83      0.88 o 
   0   4   3       39.27       49.85      1.47 o 
   1   4   3        0.44        0.89      0.61 o 
   2   4   3        0.74        0.17      0.75 o 
   3   4   3        3.31        6.20      0.91 o 
   4   4   3        0.01       -0.64      0.84 o 
   5   4   3       11.48       16.27      1.64 o 
   6   4   3        0.90        0.95      1.46 o 
   7   4   3       47.55       42.47      3.22 o 
   8   4   3        1.92        2.52      2.38 o 
   9   4   3        3.09        1.67      2.89 o 
 -12   5   3       12.38        7.08      5.02 o 
 -11   5   3        3.35        1.48      4.13 o 
 -10   5   3       22.29       27.88      2.61 o 
  -9   5   3       64.59       68.02      6.43 o 
  -8   5   3        1.77        1.13      1.18 o 
  -7   5   3      327.88      352.25      7.00 o 
  -6   5   3        0.60        0.93      0.82 o 
  -5   5   3      579.83      549.38      7.74 o 
  -4   5   3      211.34      198.83      2.69 o 
  -3   5   3       19.85       19.99      0.93 o 
  -2   5   3       10.32        3.53      0.78 o 
  -1   5   3       90.01       94.49      2.21 o 
   0   5   3      216.72      251.77      4.55 o 
   1   5   3       72.99       81.16      2.19 o 
   2   5   3       31.23       28.19      1.55 o 
   3   5   3       96.10      100.30      2.63 o 
   4   5   3      448.74      440.61      9.25 o 
   5   5   3       59.48       53.84      2.75 o 
   6   5   3       14.46       13.79      1.77 o 
   7   5   3       51.35       52.24      3.61 o 
   8   5   3       14.87       15.46      2.34 o 
   9   5   3        0.05        0.73      1.10 o 
 -12   6   3        2.97       -3.54      4.43 o 
 -11   6   3       13.85       13.87      5.61 o 
 -10   6   3       51.88       64.02      7.67 o 
  -9   6   3        5.26        3.92      2.07 o 
  -8   6   3        4.63        5.45      1.92 o 
  -7   6   3        4.52        5.99      2.20 o 
  -6   6   3       24.46       23.57      1.58 o 
  -5   6   3       70.64       66.70      2.27 o 
  -4   6   3      318.07      335.19      5.80 o 
  -3   6   3       10.22        7.70      0.84 o 
  -2   6   3      103.27      118.40      2.62 o 
  -1   6   3      111.90      120.49      2.44 o 
   0   6   3      557.68      525.73      7.81 o 
   1   6   3        0.23       -1.00      1.00 o 
   2   6   3      686.06      686.00      9.94 o 
   3   6   3      108.46      101.22      2.80 o 
   4   6   3      420.55      406.47      9.88 o 
   5   6   3       23.21       18.07      2.73 o 
   6   6   3      177.66      182.41      5.35 o 
   7   6   3       23.26       23.62      2.44 o 
   8   6   3       98.52      107.08      4.62 o 
 -12   7   3        2.57        9.44      5.31 o 
 -11   7   3       33.67       52.22      7.67 o 
 -10   7   3        1.04        4.13      3.84 o 
  -9   7   3       36.59       39.83      6.20 o 
  -8   7   3       12.80       12.75      1.63 o 
  -7   7   3        0.93        2.18      1.52 o 
  -6   7   3      199.51      214.22      6.97 o 
  -5   7   3       45.91       41.76      2.13 o 
  -4   7   3       56.09       54.48      2.58 o 
  -3   7   3        6.52        6.62      0.78 o 
  -2   7   3       71.84       72.50      2.08 o 
  -1   7   3       47.05       54.30      1.91 o 
   0   7   3       53.74       58.05      2.88 o 
   1   7   3      727.49      679.57     11.25 o 
   2   7   3        0.34        1.66      1.26 o 
   3   7   3       21.11       23.01      2.01 o 
   4   7   3      266.99      264.97      6.50 o 
   5   7   3       61.92       60.77      3.58 o 
   6   7   3       16.30       10.94      2.26 o 
   7   7   3        1.80       -2.20      2.30 o 
 -11   8   3       12.92       12.10      5.61 o 
 -10   8   3        0.00       -3.54      3.54 o 
  -9   8   3       39.34       42.48      6.79 o 
  -8   8   3        2.73        1.48      3.84 o 
  -7   8   3       20.51       21.26      3.54 o 
  -6   8   3        4.97        4.91      1.82 o 
  -5   8   3       76.70       70.88      3.68 o 
  -4   8   3       99.85      100.94      4.34 o 
  -3   8   3        5.50        7.10      1.95 o 
  -2   8   3       13.16       12.10      1.09 o 
  -1   8   3       28.47       26.59      1.69 o 
   0   8   3        0.85        0.89      1.10 o 
   1   8   3        0.08        1.41      1.28 o 
   2   8   3        0.64        0.26      1.40 o 
   3   8   3       35.26       40.96      2.50 o 
   4   8   3       26.07       31.30      4.14 o 
   5   8   3       11.38        9.71      2.20 o 
   6   8   3        5.79        4.13      2.03 o 
 -10   9   3        3.17        2.36      4.72 o 
  -9   9   3        1.83        2.36      4.13 o 
  -8   9   3        3.78        3.84      4.13 o 
  -7   9   3        3.05        1.18      3.84 o 
  -6   9   3        3.52        3.37      2.07 o 
  -5   9   3      128.06      131.73     12.10 o 
  -4   9   3      208.60      207.41      8.47 o 
  -3   9   3       27.00       38.97      4.81 o 
  -2   9   3        0.18        1.33      1.99 o 
  -1   9   3      102.96      113.78      4.14 o 
   0   9   3       16.20       13.68      1.62 o 
   1   9   3       89.69       95.32      4.75 o 
   2   9   3        3.51        4.35      1.66 o 
   3   9   3        6.66        5.48      2.26 o 
   4   9   3        2.73        0.87      1.84 o 
   5   9   3        0.87        0.63      1.83 o 
  -9  10   3        1.05        3.84      5.02 o 
  -8  10   3        1.43        9.44      4.72 o 
  -7  10   3        4.52       -2.36      4.43 o 
  -6  10   3        4.25       10.12      1.89 o 
  -5  10   3        0.18        0.12      1.82 o 
  -4  10   3       19.21       23.89      3.17 o 
  -3  10   3       65.00       79.70      6.62 o 
  -2  10   3      100.96      110.46      5.50 o 
  -1  10   3       20.91       20.60      2.68 o 
   0  10   3       75.81       82.27      6.90 o 
   1  10   3        7.07        7.06      1.83 o 
   2  10   3       21.88       21.70      2.38 o 
   3  10   3        0.03        2.80      1.78 o 
  -8  11   3        1.73        6.79      5.02 o 
  -7  11   3        0.49       -4.13      4.43 o 
  -6  11   3        1.93        1.77      4.43 o 
  -5  11   3        4.12        9.50      2.14 o 
  -4  11   3        3.55        3.18      2.35 o 
  -3  11   3        0.01       -0.98      4.72 o 
  -2  11   3        4.76       11.38      2.79 o 
  -1  11   3        2.48        2.23      2.98 o 
   0  11   3        1.93        5.54      2.69 o 
   1  11   3        3.22        6.53      1.83 o 
  -4  12   3        0.05       -2.31      2.31 o 
  -3  12   3        0.01       -1.37      2.54 o 
   1 -13   4       50.55       58.71      8.56 o 
   2 -13   4       34.90       41.89      7.67 o 
   3 -13   4        0.01        2.36      4.13 o 
   4 -13   4        1.50        4.13      4.43 o 
   5 -13   4        0.47       -1.48      3.84 o 
   6 -13   4        2.10        5.02      4.43 o 
  -2 -12   4        9.96       13.79      3.04 o 
  -1 -12   4        7.84        6.90      2.51 o 
   0 -12   4        0.31       -1.48      4.13 o 
   1 -12   4       34.51       29.21      6.20 o 
   2 -12   4        0.92       -3.25      3.25 o 
   3 -12   4        0.54       -3.25      3.25 o 
   4 -12   4       80.99       91.45      8.85 o 
   5 -12   4       27.54       33.34      5.90 o 
   6 -12   4       38.64       39.53      6.20 o 
   7 -12   4        5.06        9.74      4.13 o 
   8 -12   4        2.25        0.89      3.84 o 
  -4 -11   4        0.09        0.77      2.98 o 
  -3 -11   4        3.82        8.67      2.60 o 
  -2 -11   4       18.18       13.67      5.75 o 
  -1 -11   4        0.61        2.39      2.01 o 
   0 -11   4       54.33       61.96      9.29 o 
   1 -11   4        3.20        1.77      3.54 o 
   2 -11   4       41.08       46.02      6.49 o 
   3 -11   4       34.24       39.83      5.90 o 
   4 -11   4       87.28       94.40      7.97 o 
   5 -11   4       42.88       44.84      5.90 o 
   6 -11   4        0.38        1.18      2.95 o 
   7 -11   4       53.55       46.61      6.20 o 
   8 -11   4       19.11       18.88      4.72 o 
   9 -11   4        3.08        5.90      3.84 o 
  -6 -10   4        0.01       -1.04      1.84 o 
  -5 -10   4        4.23        2.23      1.50 o 
  -4 -10   4        0.18       -1.80      2.37 o 
  -3 -10   4       28.32       26.27      3.48 o 
  -2 -10   4        2.79        3.13      1.95 o 
  -1 -10   4      184.26      190.92      6.07 o 
   0 -10   4      142.74      137.82      5.05 o 
   1 -10   4      115.37      133.93      9.44 o 
   2 -10   4       52.52       66.38      6.79 o 
   3 -10   4       19.22       15.34      3.84 o 
   4 -10   4       42.88       43.07      5.31 o 
   5 -10   4       62.42       59.00      5.90 o 
   6 -10   4        1.67        0.89      2.66 o 
   7 -10   4       50.72       45.14      5.31 o 
   8 -10   4        0.65       -0.89      2.66 o 
   9 -10   4       40.82       33.93      5.31 o 
  10 -10   4        0.30       -0.59      3.25 o 
  -7  -9   4        5.88        2.60      1.94 o 
  -6  -9   4       17.47       21.59      2.49 o 
  -5  -9   4        5.21        5.18      1.61 o 
  -4  -9   4       41.61       35.71      2.47 o 
  -3  -9   4       25.64       24.24      3.84 o 
  -2  -9   4      303.73      291.63      7.93 o 
  -1  -9   4       45.04       41.81      2.99 o 
   0  -9   4      115.65      109.75      3.33 o 
   1  -9   4        0.03       -0.38      1.42 o 
   2  -9   4       86.30       95.89      4.25 o 
   3  -9   4      117.18      126.26      7.67 o 
   4  -9   4        0.19       -1.48      2.07 o 
   5  -9   4        2.43        0.00      2.07 o 
   6  -9   4        0.68        1.77      2.36 o 
   7  -9   4       24.04       23.60      3.84 o 
   8  -9   4        2.77       -1.18      2.36 o 
   9  -9   4       26.60       23.90      4.43 o 
  10  -9   4        0.04       -1.18      2.95 o 
  11  -9   4        7.44        7.08      6.79 o 
  -8  -8   4       56.63       52.58      3.67 o 
  -7  -8   4       49.70       46.71      3.33 o 
  -6  -8   4       81.26       74.08      3.80 o 
  -5  -8   4      170.62      164.22      4.43 o 
  -4  -8   4       29.79       27.25      1.97 o 
  -3  -8   4      316.74      314.92      4.80 o 
  -2  -8   4       61.58       54.96      3.37 o 
  -1  -8   4      129.26      118.20      3.62 o 
   0  -8   4       43.52       55.82      4.92 o 
   1  -8   4        5.89        4.63      1.26 o 
   2  -8   4     1081.72     1055.43     19.29 o 
   3  -8   4      395.42      377.18      8.18 o 
   4  -8   4       16.06       13.42      1.88 o 
   5  -8   4       40.13       44.41      4.72 o 
   6  -8   4       36.37       29.46      3.40 o 
   7  -8   4       95.34       88.97      4.06 o 
   8  -8   4        1.03       -1.67      1.85 o 
   9  -8   4       13.23        9.52      2.62 o 
  10  -8   4        4.13        4.14      2.80 o 
  11  -8   4        0.04       -2.27      2.27 o 
  -9  -7   4       31.75       35.58      3.15 o 
  -8  -7   4       63.74       66.10      4.13 o 
  -7  -7   4        0.20        1.65      1.67 o 
  -6  -7   4      369.27      380.08      8.13 o 
  -5  -7   4       13.59       12.47      1.64 o 
  -4  -7   4      151.59      150.90      5.29 o 
  -3  -7   4      574.53      545.05      7.20 o 
  -2  -7   4      166.37      159.79      3.35 o 
  -1  -7   4      309.31      303.45      5.00 o 
   0  -7   4       31.14       38.27      1.38 o 
   1  -7   4      103.38      103.97      2.51 o 
   2  -7   4        0.37        0.29      1.15 o 
   3  -7   4      160.93      168.90      5.22 o 
   4  -7   4        0.01       -0.15      1.04 o 
   5  -7   4      123.59      123.94      7.08 o 
   6  -7   4        0.61       -0.01      0.81 o 
   7  -7   4        6.18        5.39      1.26 o 
   8  -7   4       62.93       70.63      5.02 o 
   9  -7   4       52.35       67.45      5.61 o 
  10  -7   4       29.31       29.37      3.90 o 
  11  -7   4       42.82       42.00      4.74 o 
  12  -7   4        0.02       -1.74      2.67 o 
  -9  -6   4       68.87       73.83      4.07 o 
  -8  -6   4        0.97       -1.83      1.83 o 
  -7  -6   4      102.12      100.15      4.05 o 
  -6  -6   4       14.57       17.68      1.75 o 
  -5  -6   4       48.18       47.11      2.59 o 
  -4  -6   4      383.61      352.97      5.65 o 
  -3  -6   4      431.60      404.79      5.28 o 
  -2  -6   4        8.67        9.54      0.77 o 
  -1  -6   4       46.16       56.48      1.64 o 
   0  -6   4       34.01       41.40      1.22 o 
   1  -6   4      108.01      111.54      2.32 o 
   2  -6   4      667.87      693.53     10.75 o 
   3  -6   4      337.32      312.83      7.51 o 
   4  -6   4       96.12       90.82      3.00 o 
   5  -6   4       38.98       41.36      1.96 o 
   6  -6   4      108.13      112.09      3.37 o 
   7  -6   4       66.84       58.91      2.70 o 
   8  -6   4       68.08       75.70      4.35 o 
   9  -6   4        4.72        9.63      2.40 o 
  10  -6   4       22.26       18.53      3.38 o 
  11  -6   4       13.54       17.13      3.47 o 
  12  -6   4       22.88       26.58      4.72 o 
 -10  -5   4      148.91      147.90      5.29 o 
  -9  -5   4       16.53       19.00      2.41 o 
  -8  -5   4      151.27      144.19      4.76 o 
  -7  -5   4        9.34        9.21      1.74 o 
  -6  -5   4      460.70      416.06      7.51 o 
  -5  -5   4       90.42       86.79      4.40 o 
  -4  -5   4      255.48      244.60      4.08 o 
  -3  -5   4        3.64        2.47      0.62 o 
  -2  -5   4      763.79      807.96      8.52 o 
  -1  -5   4      362.01      439.25      5.66 o 
   0  -5   4       71.59       87.53      1.54 o 
   1  -5   4       88.86      121.96      2.54 o 
   2  -5   4       43.33       40.94      1.30 o 
   3  -5   4        1.05        0.68      0.65 o 
   4  -5   4      448.56      439.58      8.55 o 
   5  -5   4      247.95      240.77      3.58 o 
   6  -5   4      265.92      246.41      5.70 o 
   7  -5   4       50.42       60.61      2.85 o 
   8  -5   4        3.48        1.18      1.24 o 
   9  -5   4       39.04       36.18      3.69 o 
  10  -5   4       59.55       74.38      9.00 o 
  11  -5   4        1.90        3.33      2.83 o 
  12  -5   4        9.42       11.85      3.82 o 
 -11  -4   4        1.75       -1.67      1.67 o 
 -10  -4   4       18.38       17.99      2.35 o 
  -9  -4   4       30.97       25.16      2.64 o 
  -8  -4   4        0.31        0.77      1.39 o 
  -7  -4   4        4.20        4.99      1.38 o 
  -6  -4   4      455.24      436.94      6.96 o 
  -5  -4   4       25.30       25.02      1.37 o 
  -4  -4   4        3.81        0.87      0.70 o 
  -3  -4   4      277.35      253.01      4.18 o 
  -2  -4   4      231.14      314.19      3.72 o 
  -1  -4   4      734.53      764.27      8.41 o 
   0  -4   4      475.52      548.90      5.93 o 
   1  -4   4      788.05      783.77     11.72 o 
   2  -4   4      983.96     1112.29     19.20 o 
   3  -4   4     2022.82     2005.79     33.61 o 
   4  -4   4       31.30       13.86      3.10 o 
   5  -4   4      138.76      106.55      2.57 o 
   6  -4   4      223.96      210.34      4.56 o 
   7  -4   4      229.63      213.18      4.93 o 
   8  -4   4        0.10        2.39      1.53 o 
   9  -4   4        4.09        6.13      1.84 o 
  10  -4   4        5.38        1.58      2.34 o 
  11  -4   4        0.75       -2.62      2.62 o 
  12  -4   4        4.55        6.68      3.54 o 
 -11  -3   4       23.99       21.11      2.18 o 
 -10  -3   4        5.33        3.69      3.41 o 
  -9  -3   4       10.31        8.29      1.46 o 
  -8  -3   4       70.41       66.56      3.63 o 
  -7  -3   4       36.56       26.69      1.76 o 
  -6  -3   4       13.93       15.16      1.24 o 
  -5  -3   4      804.98      750.83      8.82 o 
  -4  -3   4      178.66      205.46      3.11 o 
  -3  -3   4      665.48      643.70      7.90 o 
  -2  -3   4     2794.55     2949.51     28.21 o 
  -1  -3   4     1814.61     1925.44     18.76 o 
   0  -3   4     4422.90     4370.49     55.80 o 
   1  -3   4      238.30      248.53      4.30 o 
   2  -3   4      110.08       96.64      2.64 o 
   3  -3   4     1091.13     1118.11     19.75 o 
   4  -3   4       42.54       27.74      1.51 o 
   5  -3   4      733.07      697.57     11.41 o 
   6  -3   4       86.61       91.91      2.46 o 
   7  -3   4      651.93      625.58     11.15 o 
   8  -3   4      132.48      115.97      6.61 o 
   9  -3   4        3.78        1.77      1.68 o 
  10  -3   4       17.02       23.75      3.65 o 
  11  -3   4       18.09       25.59      4.27 o 
  12  -3   4       14.54       15.09      4.28 o 
 -12  -2   4       17.69       29.57      3.79 o 
 -11  -2   4       10.30        7.82      1.87 o 
 -10  -2   4       12.30       10.52      1.56 o 
  -9  -2   4       29.75       27.60      2.11 o 
  -8  -2   4       10.03        5.64      1.17 o 
  -7  -2   4       56.95       53.92      2.06 o 
  -6  -2   4      297.30      302.15      4.34 o 
  -5  -2   4      436.04      455.17      6.58 o 
  -4  -2   4      347.05      327.88      3.99 o 
  -3  -2   4      437.73      421.92      4.46 o 
  -2  -2   4      256.48      245.87      3.28 o 
  -1  -2   4     5003.19     4998.09     42.80 o 
   0  -2   4     2212.87     2286.72     24.83 o 
   1  -2   4      390.05      405.24      6.49 o 
   2  -2   4      515.11      453.33      8.63 o 
   3  -2   4     1036.18     1126.93     13.89 o 
   4  -2   4       15.70       16.38      0.94 o 
   5  -2   4       30.57       33.42      1.61 o 
   6  -2   4      270.91      284.52      5.23 o 
   7  -2   4      766.57      746.83     13.08 o 
   8  -2   4        6.06        5.05      1.81 o 
   9  -2   4        0.78        1.06      1.90 o 
  10  -2   4       15.56       12.76      3.39 o 
  11  -2   4        3.67        1.24      3.02 o 
  12  -2   4        8.65        3.11      3.40 o 
 -12  -1   4        9.89       10.93      2.80 o 
 -11  -1   4        2.24        1.84      1.01 o 
 -10  -1   4        3.92        2.17      1.28 o 
  -9  -1   4       70.36       68.32      3.31 o 
  -8  -1   4        3.65        2.61      0.90 o 
  -7  -1   4      741.66      742.99      9.75 o 
  -6  -1   4      354.54      382.27      4.72 o 
  -5  -1   4      752.04      729.01      7.81 o 
  -4  -1   4      377.03      366.74      3.84 o 
  -3  -1   4      628.76      632.66      6.29 o 
  -2  -1   4      609.09      605.86      5.98 o 
  -1  -1   4     2231.22     2227.15     18.26 o 
   0  -1   4     5672.76     5745.82     47.27 o 
   1  -1   4      736.94      713.76      9.71 o 
   2  -1   4      339.91      343.85      4.63 o 
   3  -1   4      110.24      109.73      1.91 o 
   4  -1   4       12.05       21.71      0.98 o 
   5  -1   4      585.97      577.37      8.25 o 
   6  -1   4       23.14       24.14      1.44 o 
   7  -1   4       25.29       26.63      2.26 o 
   8  -1   4       80.71       81.25      7.62 o 
   9  -1   4        3.20        0.43      1.86 o 
  10  -1   4        6.15        3.69      2.92 o 
  11  -1   4        0.00       -2.76      3.02 o 
  12  -1   4        0.05        2.37      3.69 o 
 -12   0   4        5.04        5.91      2.75 o 
 -11   0   4        4.89        4.18      1.92 o 
 -10   0   4      132.59      137.19      3.03 o 
  -9   0   4       27.59       26.07      1.53 o 
  -8   0   4      275.80      273.26      4.06 o 
  -7   0   4      294.99      297.10      3.78 o 
  -6   0   4      189.39      161.32      2.77 o 
  -5   0   4     1999.12     2028.37     17.98 o 
  -4   0   4      649.20      660.42      5.98 o 
  -3   0   4     1941.53     1917.39     16.73 o 
  -2   0   4     1410.11     1515.62     13.31 o 
  -1   0   4    29051.60    28306.97    254.75 o 
   0   0   4      928.32     1013.83     10.38 o 
   1   0   4     1302.81     1370.65     14.39 o 
   2   0   4     1337.39     1395.77     16.94 o 
   3   0   4      548.01      564.17      8.03 o 
   4   0   4       35.08       32.42      1.34 o 
   5   0   4       98.60      103.54      2.01 o 
   6   0   4        0.75        1.73      0.66 o 
   7   0   4       65.74       64.45      3.73 o 
   8   0   4       10.32       12.37      2.59 o 
   9   0   4        6.49        4.25      1.50 o 
  10   0   4        1.67        7.10      3.23 o 
  11   0   4       10.45       15.60      4.24 o 
 -12   1   4        5.09        4.76      2.51 o 
 -11   1   4       41.29       43.30      3.16 o 
 -10   1   4       12.93       11.04      2.17 o 
  -9   1   4      174.35      168.29      3.08 o 
  -8   1   4      346.96      332.49      4.61 o 
  -7   1   4        0.05        0.12      0.60 o 
  -6   1   4      150.02      140.85      2.30 o 
  -5   1   4      347.77      382.78      4.25 o 
  -4   1   4      810.74      829.39      7.68 o 
  -3   1   4       57.25       76.81      1.39 o 
  -2   1   4       98.74       93.10      1.43 o 
  -1   1   4     1653.86     1775.76     17.25 o 
   0   1   4     1560.39     1531.84     15.95 o 
   1   1   4     1043.71     1004.78     11.33 o 
   2   1   4       54.38       52.11      1.20 o 
   3   1   4       15.85       19.63      0.82 o 
   4   1   4       32.33       29.29      0.89 o 
   5   1   4       14.23       15.71      1.21 o 
   6   1   4      257.46      258.61      4.96 o 
   7   1   4      186.88      186.51      4.32 o 
   8   1   4      144.11      147.08      3.65 o 
   9   1   4       34.01       45.42      5.14 o 
  10   1   4        3.85        6.23      1.98 o 
  11   1   4       28.63       45.16      6.01 o 
 -12   2   4        2.83        2.29      3.10 o 
 -11   2   4       12.34       15.58      2.25 o 
 -10   2   4        9.19        6.12      1.70 o 
  -9   2   4      119.32      129.48      3.68 o 
  -8   2   4       15.39       16.94      0.96 o 
  -7   2   4      149.76      143.14      2.36 o 
  -6   2   4       61.54       61.74      1.74 o 
  -5   2   4      511.83      501.34      5.25 o 
  -4   2   4       72.16       68.98      1.42 o 
  -3   2   4      145.28      178.70      2.37 o 
  -2   2   4      148.39      167.21      2.16 o 
  -1   2   4       60.61       61.69      1.57 o 
   0   2   4     1307.15     1293.50     13.58 o 
   1   2   4      733.33      748.64      9.14 o 
   2   2   4      532.71      595.41      6.51 o 
   3   2   4      523.86      500.31      6.00 o 
   4   2   4       39.49       41.69      1.44 o 
   5   2   4      644.49      619.30      8.37 o 
   6   2   4      110.79      102.25      2.64 o 
   7   2   4       13.76       16.73      2.76 o 
   8   2   4      133.87      132.92      4.41 o 
   9   2   4        0.16       -1.20      1.37 o 
  10   2   4       31.90       34.80      5.70 o 
 -12   3   4       42.25       38.95      3.98 o 
 -11   3   4       33.63       37.66      3.87 o 
 -10   3   4      170.63      175.85      5.32 o 
  -9   3   4       86.97       86.45      3.43 o 
  -8   3   4      164.44      173.44      3.36 o 
  -7   3   4        0.26        0.45      0.49 o 
  -6   3   4        8.14        7.01      0.61 o 
  -5   3   4        0.29        0.24      0.47 o 
  -4   3   4      281.64      299.00      3.89 o 
  -3   3   4       96.18      101.55      1.99 o 
  -2   3   4     2996.25     3159.51     37.54 o 
  -1   3   4      180.59      212.98      3.55 o 
   0   3   4     1525.03     1647.84     17.31 o 
   1   3   4      219.21      234.02      3.46 o 
   2   3   4      661.42      664.68      8.54 o 
   3   3   4       32.35       28.94      1.56 o 
   4   3   4      788.14      763.82     10.74 o 
   5   3   4       53.58       50.08      1.91 o 
   6   3   4        0.45        0.15      0.90 o 
   7   3   4       25.62       23.88      1.43 o 
   8   3   4        0.62       -0.76      1.61 o 
   9   3   4       12.61       14.57      2.40 o 
  10   3   4       17.16       23.33      3.52 o 
 -12   4   4        0.20        1.77      4.72 o 
 -11   4   4        2.19        2.13      2.21 o 
 -10   4   4       30.70       29.33      2.66 o 
  -9   4   4       72.74       65.67      3.16 o 
  -8   4   4       21.13       22.12      1.83 o 
  -7   4   4        0.01       -0.69      0.75 o 
  -6   4   4      196.70      203.36      2.83 o 
  -5   4   4        3.43        7.74      0.68 o 
  -4   4   4      596.19      583.86      6.81 o 
  -3   4   4       10.03        8.64      0.77 o 
  -2   4   4      812.79      794.89      9.59 o 
  -1   4   4      217.37      234.96      3.78 o 
   0   4   4      118.21      109.16      2.20 o 
   1   4   4      673.61      648.40      7.72 o 
   2   4   4       15.58       15.98      1.25 o 
   3   4   4      535.54      544.02      6.80 o 
   4   4   4       77.39       70.61      2.67 o 
   5   4   4       20.25       20.30      1.76 o 
   6   4   4      147.38      150.10      5.01 o 
   7   4   4       17.68       17.21      1.89 o 
   8   4   4       19.55       24.31      1.50 o 
   9   4   4        5.25        8.38      2.62 o 
 -12   5   4        8.31       15.34      5.61 o 
 -11   5   4       28.89       35.94      2.93 o 
 -10   5   4       64.97       59.27      3.87 o 
  -9   5   4       13.86       15.18      2.18 o 
  -8   5   4       62.15       71.23      5.04 o 
  -7   5   4      183.56      174.15      3.89 o 
  -6   5   4       20.87       29.64      1.70 o 
  -5   5   4      777.47      782.21      8.82 o 
  -4   5   4        0.42        0.39      0.68 o 
  -3   5   4      221.96      210.30      4.18 o 
  -2   5   4      156.93      139.28      2.69 o 
  -1   5   4       63.48       73.05      2.07 o 
   0   5   4      161.96      158.28      2.90 o 
   1   5   4        8.37       10.32      1.08 o 
   2   5   4        6.05        6.97      1.25 o 
   3   5   4       52.29       58.05      2.15 o 
   4   5   4       38.65       39.85      2.31 o 
   5   5   4      114.44      116.74      3.63 o 
   6   5   4       14.23       12.89      1.76 o 
   7   5   4       81.07       84.20      3.72 o 
   8   5   4        1.96        4.55      2.68 o 
 -12   6   4        1.71       -1.18      4.72 o 
 -11   6   4        1.93        3.84      4.43 o 
 -10   6   4        2.46        3.49      1.61 o 
  -9   6   4        8.61       10.19      3.84 o 
  -8   6   4      321.06      333.14      8.28 o 
  -7   6   4       64.71       58.70      2.69 o 
  -6   6   4       65.21       56.05      2.46 o 
  -5   6   4       57.56       62.63      4.02 o 
  -4   6   4      218.88      202.20      3.26 o 
  -3   6   4      517.82      513.77      7.31 o 
  -2   6   4        7.72        6.11      0.97 o 
  -1   6   4      128.46      122.84      3.36 o 
   0   6   4      242.48      236.59      4.19 o 
   1   6   4        0.28        0.41      1.01 o 
   2   6   4       65.04       69.05      2.92 o 
   3   6   4      541.77      527.68      8.16 o 
   4   6   4        8.01        7.71      1.75 o 
   5   6   4        6.08        4.43      1.67 o 
   6   6   4       36.48       40.73      2.98 o 
   7   6   4        0.58        0.49      2.81 o 
   8   6   4        3.21        4.98      1.90 o 
 -12   7   4        6.07       11.51      5.61 o 
 -11   7   4       34.58       36.29      7.08 o 
 -10   7   4        2.61        9.15      4.72 o 
  -9   7   4      119.18      117.62      4.66 o 
  -8   7   4        0.08       -1.60      2.66 o 
  -7   7   4        4.18        6.29      2.04 o 
  -6   7   4      116.79      129.45      5.02 o 
  -5   7   4       26.35       25.52      1.95 o 
  -4   7   4      134.08      151.49      3.58 o 
  -3   7   4       46.48       37.55      1.67 o 
  -2   7   4      125.76      115.23      3.37 o 
  -1   7   4      116.01      108.99      3.20 o 
   0   7   4      265.27      269.14      7.10 o 
   1   7   4       45.09       45.02      2.53 o 
   2   7   4        0.03       -1.21      1.21 o 
   3   7   4        2.88        2.53      1.28 o 
   4   7   4       36.90       36.17      2.55 o 
   5   7   4       48.46       54.77      3.13 o 
   6   7   4       12.94       13.88      2.09 o 
   7   7   4        7.37        2.55      1.80 o 
 -11   8   4        4.34       -3.54      4.72 o 
 -10   8   4       34.20       30.98      7.08 o 
  -9   8   4        2.26        5.31      4.72 o 
  -8   8   4       57.18       55.07      3.40 o 
  -7   8   4      182.39      189.19      6.98 o 
  -6   8   4      108.78      111.00      4.60 o 
  -5   8   4      169.53      174.15      9.63 o 
  -4   8   4       16.29       12.83      2.30 o 
  -3   8   4       23.37       23.79      1.43 o 
  -2   8   4        6.33        8.45      1.41 o 
  -1   8   4        3.78        2.62      1.25 o 
   0   8   4        1.40        2.90      1.27 o 
   1   8   4        3.24        1.59      1.36 o 
   2   8   4        8.48        2.41      1.52 o 
   3   8   4       66.62       60.24      2.90 o 
   4   8   4        1.01        1.51      1.62 o 
   5   8   4       22.89       19.37      2.41 o 
 -10   9   4        1.05        6.79      5.02 o 
  -9   9   4        2.55        4.72      4.72 o 
  -8   9   4        8.87       -0.89      4.13 o 
  -7   9   4        7.61        2.14      3.69 o 
  -6   9   4        0.67        0.76      4.28 o 
  -5   9   4       25.04       25.01      2.78 o 
  -4   9   4        6.36        5.79      2.25 o 
  -3   9   4       10.80       11.26      3.12 o 
  -2   9   4        3.19        2.06      1.32 o 
  -1   9   4        9.77        9.45      1.60 o 
   0   9   4        0.45        2.65      1.40 o 
   1   9   4        9.70       12.08      1.82 o 
   2   9   4        5.52        5.17      1.76 o 
   3   9   4        0.88        2.54      1.61 o 
   4   9   4       13.10       12.34      2.26 o 
  -9  10   4        0.07       -3.25      4.43 o 
  -8  10   4        0.85        4.72      4.72 o 
  -7  10   4        0.16       -0.59      4.13 o 
  -6  10   4       14.82       10.74      2.54 o 
  -5  10   4       11.36        5.16      5.16 o 
  -4  10   4       21.37       31.31      3.43 o 
  -3  10   4        0.56       -1.11      2.12 o 
  -2  10   4       81.66       85.40      9.07 o 
  -1  10   4       24.27       27.39      4.58 o 
   0  10   4       82.02       87.95      4.30 o 
   1  10   4       31.87       33.89      2.64 o 
   2  10   4        0.37       -1.17      1.62 o 
  -7  11   4        0.14        2.36      4.72 o 
  -6  11   4        0.06        0.30      4.72 o 
  -5  11   4        4.54       -0.76      2.08 o 
  -4  11   4        8.23        8.10      6.64 o 
  -3  11   4       12.14       14.52      2.99 o 
  -2  11   4       16.23       10.38      3.44 o 
  -1  11   4        0.47       -1.91      3.54 o 
   0  11   4       21.69       23.13      4.28 o 
   0 -13   5        2.70        5.31      5.31 o 
   1 -13   5       13.50       19.77      6.20 o 
   2 -13   5        0.28        2.95      4.72 o 
   3 -13   5        2.79       11.51      4.72 o 
   4 -13   5        0.44        2.66      4.13 o 
   5 -13   5        0.59       -0.30      3.84 o 
   6 -13   5        1.60       -0.89      3.84 o 
  -2 -12   5      111.18      112.22      5.88 o 
  -1 -12   5        8.15       14.16      5.61 o 
   0 -12   5       20.24       23.60      5.90 o 
   1 -12   5        0.28        0.59      3.84 o 
   2 -12   5       14.03       15.93      4.72 o 
   3 -12   5        5.27        3.84      3.84 o 
   4 -12   5        0.81       -2.07      3.54 o 
   5 -12   5        0.50        5.31      3.54 o 
   6 -12   5        1.69        4.13      3.54 o 
   7 -12   5        8.73        4.72      3.54 o 
   8 -12   5        1.20        4.43      3.54 o 
  -4 -11   5       29.34       39.46      4.68 o 
  -3 -11   5      111.39      117.86      5.88 o 
  -2 -11   5       11.50        9.37      2.67 o 
  -1 -11   5        2.69        2.67      2.51 o 
   0 -11   5        4.13       -1.48      3.54 o 
   1 -11   5        0.15        0.00      3.25 o 
   2 -11   5       10.78       11.51      3.84 o 
   3 -11   5       16.75       13.87      4.13 o 
   4 -11   5       58.25       77.00      7.38 o 
   5 -11   5       17.87       20.65      4.13 o 
   6 -11   5        0.80       -1.18      2.66 o 
   7 -11   5       22.33       18.88      4.43 o 
   8 -11   5        8.02        2.07      2.95 o 
   9 -11   5       23.03       25.67      5.02 o 
  -6 -10   5       15.96       12.86      2.00 o 
  -5 -10   5       16.26       17.13      3.85 o 
  -4 -10   5       95.91      106.28      5.82 o 
  -3 -10   5        2.11        2.98      2.03 o 
  -2 -10   5      131.77      134.53      5.21 o 
  -1 -10   5        0.16       -1.42      1.55 o 
   0 -10   5       84.37       78.18      7.38 o 
   1 -10   5       21.00       22.72      4.43 o 
   2 -10   5        4.98        2.36      3.25 o 
   3 -10   5       19.21       17.70      3.84 o 
   4 -10   5       42.41       43.37      5.02 o 
   5 -10   5        4.32        2.66      2.66 o 
   6 -10   5       89.01       94.99      6.79 o 
   7 -10   5       59.68       62.84      5.90 o 
   8 -10   5       35.98       43.37      5.02 o 
   9 -10   5       47.37       46.61      5.61 o 
  10 -10   5        3.97        2.36      3.25 o 
  -7  -9   5       64.60       70.42      5.88 o 
  -6  -9   5        1.40        2.36      1.67 o 
  -5  -9   5       32.77       33.07      2.58 o 
  -4  -9   5        1.18       -0.59      0.59 o 
  -3  -9   5        0.77        1.17      1.95 o 
  -2  -9   5       12.24       12.52      2.03 o 
  -1  -9   5        0.99        1.26      1.34 o 
   0  -9   5      107.85      101.31      4.87 o 
   1  -9   5       56.98       41.51      8.85 o 
   2  -9   5      142.20      133.14      5.17 o 
   3  -9   5      200.79      204.41      9.74 o 
   4  -9   5       13.86       13.79      2.21 o 
   5  -9   5       18.27       17.41      2.09 o 
   6  -9   5       64.64       66.24      3.74 o 
   7  -9   5       13.44       16.23      2.95 o 
   8  -9   5       23.59       29.50      4.13 o 
   9  -9   5        0.21        3.25      2.66 o 
  10  -9   5       42.10       43.17      4.58 o 
  11  -9   5        0.17       -0.96      2.80 o 
  -8  -8   5        1.49        4.35      2.09 o 
  -7  -8   5        0.73       -0.78      2.30 o 
  -6  -8   5       19.76       17.98      2.68 o 
  -5  -8   5       43.36       41.45      2.44 o 
  -4  -8   5       15.91       17.95      1.38 o 
  -3  -8   5      353.69      327.12      8.47 o 
  -2  -8   5      217.16      204.12      5.98 o 
  -1  -8   5      140.61      133.88      3.78 o 
   0  -8   5       13.84       20.12      1.13 o 
   1  -8   5      168.34      173.72      4.87 o 
   2  -8   5      145.09      138.03      6.52 o 
   3  -8   5      335.66      320.36      6.63 o 
   4  -8   5       66.09       63.63      3.13 o 
   5  -8   5        7.93       10.23      1.46 o 
   6  -8   5       55.95       57.46      2.92 o 
   7  -8   5        0.07       -1.00      1.00 o 
   8  -8   5        2.86        2.49      2.05 o 
   9  -8   5       11.44       16.17      4.57 o 
  10  -8   5       10.06       14.12      3.25 o 
  11  -8   5        0.01       -1.36      3.10 o 
  -9  -7   5        0.96        1.16      1.92 o 
  -8  -7   5       15.10       10.18      2.23 o 
  -7  -7   5        5.17        6.07      1.87 o 
  -6  -7   5       41.94       40.71      2.95 o 
  -5  -7   5        3.11        0.70      1.17 o 
  -4  -7   5      138.64      139.90      3.15 o 
  -3  -7   5      136.97      129.21      2.54 o 
  -2  -7   5       68.89       73.41      2.65 o 
  -1  -7   5      696.13      682.16      8.59 o 
   0  -7   5       51.16       49.88      1.38 o 
   1  -7   5      831.92      812.73     13.07 o 
   2  -7   5        8.14       13.85      1.70 o 
   3  -7   5       98.65       97.78      4.13 o 
   4  -7   5      302.97      291.66      7.30 o 
   5  -7   5       28.38       32.96      4.22 o 
   6  -7   5        0.18        0.05      0.67 o 
   7  -7   5        9.49        8.89      1.28 o 
   8  -7   5        7.18        7.70      1.55 o 
   9  -7   5        2.22       -1.82      1.82 o 
  10  -7   5        6.33        2.62      2.67 o 
  11  -7   5        0.20        1.74      3.98 o 
 -10  -6   5        1.25        0.40      1.90 o 
  -9  -6   5        8.83       10.51      2.43 o 
  -8  -6   5        0.00       -1.28      1.57 o 
  -7  -6   5      109.19      109.76      5.37 o 
  -6  -6   5        0.57        1.03      1.26 o 
  -5  -6   5      128.02      125.62      3.51 o 
  -4  -6   5      694.97      694.76      9.60 o 
  -3  -6   5      174.04      191.40      2.89 o 
  -2  -6   5      229.56      203.11      3.77 o 
  -1  -6   5       39.15       33.64      1.60 o 
   0  -6   5      245.21      241.67      4.21 o 
   1  -6   5       38.30       53.00      1.80 o 
   2  -6   5       50.96       40.89      2.69 o 
   3  -6   5      259.20      235.81      4.98 o 
   4  -6   5       68.66       58.12      1.75 o 
   5  -6   5       81.18       88.36      2.36 o 
   6  -6   5      119.89      103.64      3.08 o 
   7  -6   5       75.26       69.39      2.78 o 
   8  -6   5       17.58       15.36      1.80 o 
   9  -6   5       19.90       27.40      4.13 o 
  10  -6   5       34.81       42.67      5.02 o 
  11  -6   5        0.07        0.17      2.62 o 
  12  -6   5       25.07       29.06      4.74 o 
 -10  -5   5       55.70       53.15      3.58 o 
  -9  -5   5       50.83       51.04      3.30 o 
  -8  -5   5      136.83      128.03      4.55 o 
  -7  -5   5       77.77       76.26      3.58 o 
  -6  -5   5      699.42      664.74     16.68 o 
  -5  -5   5       53.92       56.87      3.50 o 
  -4  -5   5     1590.72     1518.17     17.95 o 
  -3  -5   5       16.97       13.14      0.89 o 
  -2  -5   5        1.75        1.94      0.46 o 
  -1  -5   5      763.94      808.11     10.36 o 
   0  -5   5      468.75      566.43      7.33 o 
   1  -5   5       14.56       25.42      1.12 o 
   2  -5   5       21.09       21.51      0.77 o 
   3  -5   5      184.55      170.75      4.28 o 
   4  -5   5       38.82       52.33      2.29 o 
   5  -5   5      168.32      193.93      5.67 o 
   6  -5   5        0.20        2.42      1.17 o 
   7  -5   5       42.64       47.24      2.40 o 
   8  -5   5        6.05        5.32      1.44 o 
   9  -5   5       65.62       61.58      4.68 o 
  10  -5   5        8.01       10.05      2.89 o 
  11  -5   5        9.59       14.12      3.54 o 
  12  -5   5        1.13        0.87      3.05 o 
 -11  -4   5       54.36       59.24      4.30 o 
 -10  -4   5        2.10        2.53      1.82 o 
  -9  -4   5      191.36      190.17      5.53 o 
  -8  -4   5        4.97        6.16      1.71 o 
  -7  -4   5      256.67      246.40      4.96 o 
  -6  -4   5      259.28      252.28      4.78 o 
  -5  -4   5     1131.97     1045.64     11.92 o 
  -4  -4   5      128.57      140.82      3.22 o 
  -3  -4   5       60.26       64.13      1.55 o 
  -2  -4   5     1669.28     1862.57     17.26 o 
  -1  -4   5      348.37      453.67      5.64 o 
   0  -4   5       90.49      106.31      2.13 o 
   1  -4   5       86.23       88.44      1.80 o 
   2  -4   5      222.78      264.15      5.68 o 
   3  -4   5       40.99       51.46      2.82 o 
   4  -4   5      137.46      134.86     13.41 o 
   5  -4   5      355.17      344.01      8.07 o 
   6  -4   5       57.82       45.63      1.97 o 
   7  -4   5       61.02       47.14      2.35 o 
   8  -4   5      189.97      183.72      5.81 o 
   9  -4   5       10.29        5.49      1.93 o 
  10  -4   5       12.28       17.22      3.19 o 
  11  -4   5        9.78        9.31      4.13 o 
  12  -4   5        0.01       -2.90      2.90 o 
 -11  -3   5       13.07       10.83      1.91 o 
 -10  -3   5       13.15       11.80      2.98 o 
  -9  -3   5       65.32       68.89      3.55 o 
  -8  -3   5        2.64        1.99      1.07 o 
  -7  -3   5      187.97      188.15      4.27 o 
  -6  -3   5      382.58      380.28      5.66 o 
  -5  -3   5     1525.09     1444.70     15.73 o 
  -4  -3   5       68.02       73.68      2.54 o 
  -3  -3   5        0.95        1.06      0.46 o 
  -2  -3   5       16.17       22.68      0.76 o 
  -1  -3   5       80.12       76.17      1.41 o 
   0  -3   5      126.61      136.66      2.42 o 
   1  -3   5       26.02       18.55      1.28 o 
   2  -3   5     2870.28     3006.94     49.58 o 
   3  -3   5      311.31      327.04      7.10 o 
   4  -3   5      107.25      121.20      2.56 o 
   5  -3   5     1322.87     1306.16     18.15 o 
   6  -3   5      131.81      103.72      3.10 o 
   7  -3   5        0.10        0.04      1.06 o 
   8  -3   5       81.80       88.65      6.36 o 
   9  -3   5       48.48       40.98      3.41 o 
  10  -3   5        0.60        5.63      2.69 o 
  11  -3   5       24.08       16.42      3.97 o 
  12  -3   5       13.42       17.63      8.41 o 
 -12  -2   5        0.24       -1.37      1.37 o 
 -11  -2   5       22.83       25.57      2.55 o 
 -10  -2   5        4.27        3.36      1.46 o 
  -9  -2   5        0.01       -1.16      1.16 o 
  -8  -2   5      289.66      267.12      5.00 o 
  -7  -2   5        3.76        1.46      0.88 o 
  -6  -2   5       13.57       13.29      1.00 o 
  -5  -2   5       44.75       55.36      1.61 o 
  -4  -2   5      242.48      261.49      3.44 o 
  -3  -2   5      594.42      573.81     11.14 o 
  -2  -2   5       21.59       21.60      0.78 o 
  -1  -2   5       56.31       49.06      0.89 o 
   0  -2   5      155.85      143.39      2.08 o 
   1  -2   5      672.57      626.10      7.81 o 
   2  -2   5      888.21      895.24     12.16 o 
   3  -2   5       47.25       52.12      1.52 o 
   4  -2   5     1645.78     1719.43     27.02 o 
   5  -2   5       84.37       77.82      2.18 o 
   6  -2   5      334.19      328.25      6.26 o 
   7  -2   5     1387.54     1376.66     22.31 o 
   8  -2   5      103.87       93.61      5.31 o 
   9  -2   5      200.80      202.87      8.48 o 
  10  -2   5        0.06        3.50      2.89 o 
  11  -2   5       12.35       14.32      4.06 o 
 -12  -1   5        3.74        4.93      2.89 o 
 -11  -1   5       35.02       37.11      2.56 o 
 -10  -1   5        6.11        8.05      1.38 o 
  -9  -1   5       77.53       74.58      2.47 o 
  -8  -1   5       14.81       13.80      1.23 o 
  -7  -1   5       67.63       70.47      2.07 o 
  -6  -1   5        8.57        9.26      0.83 o 
  -5  -1   5      942.35      976.41      9.18 o 
  -4  -1   5       29.42       30.58      1.03 o 
  -3  -1   5      448.36      493.32      4.79 o 
  -2  -1   5       13.47        8.01      0.51 o 
  -1  -1   5      341.02      381.09      3.35 o 
   0  -1   5      178.57      164.48      1.99 o 
   1  -1   5      994.77     1013.41     10.56 o 
   2  -1   5       69.74       59.67      1.20 o 
   3  -1   5        2.93        5.74      0.57 o 
   4  -1   5      267.03      283.76      4.31 o 
   5  -1   5      131.60      122.78      3.25 o 
   6  -1   5      390.43      370.74      5.89 o 
   7  -1   5       69.56       59.77      3.69 o 
   8  -1   5        3.74        6.29      2.04 o 
   9  -1   5        9.89       11.53      3.98 o 
  10  -1   5       53.74       55.75      5.52 o 
  11  -1   5        4.80        3.71      3.53 o 
 -12   0   5       50.86       66.93      5.95 o 
 -11   0   5        0.12       -0.06      1.60 o 
 -10   0   5       42.17       42.93      2.40 o 
  -9   0   5       32.66       30.39      1.66 o 
  -8   0   5       61.15       56.24      2.18 o 
  -7   0   5        9.31        6.49      0.97 o 
  -6   0   5      719.33      742.78      7.30 o 
  -5   0   5       15.07       13.25      0.80 o 
  -4   0   5      614.64      623.47      6.36 o 
  -3   0   5     1307.75     1372.10     12.24 o 
  -2   0   5      583.64      691.69      6.46 o 
  -1   0   5     2901.04     2897.18     28.32 o 
   0   0   5      187.21      148.58      2.06 o 
   1   0   5      466.86      475.95      5.42 o 
   2   0   5       37.81       28.35      1.09 o 
   3   0   5       99.65      119.26      3.16 o 
   4   0   5      378.75      362.14      5.13 o 
   5   0   5      110.76      114.28      2.20 o 
   6   0   5        5.02        3.84      1.11 o 
   7   0   5        0.94       -0.38      1.19 o 
   8   0   5        0.80        0.45      1.01 o 
   9   0   5        4.31        7.64      4.87 o 
  10   0   5        2.61        4.92      3.32 o 
  11   0   5        0.01       -4.76      5.46 o 
 -12   1   5        0.30        1.09      2.33 o 
 -11   1   5       28.38       21.74      3.08 o 
 -10   1   5       32.06       30.62      1.41 o 
  -9   1   5        7.74        9.35      1.01 o 
  -8   1   5       21.13       20.57      1.31 o 
  -7   1   5        5.62        5.13      0.85 o 
  -6   1   5      210.15      195.44      2.95 o 
  -5   1   5      263.70      271.83      3.18 o 
  -4   1   5      528.43      515.81      5.08 o 
  -3   1   5      117.88      126.36      1.85 o 
  -2   1   5     2082.34     2219.93     21.41 o 
  -1   1   5       60.73       34.32      1.30 o 
   0   1   5      376.72      366.27      4.45 o 
   1   1   5      311.82      302.43      3.95 o 
   2   1   5       19.19       20.00      0.82 o 
   3   1   5       52.86       49.16      1.15 o 
   4   1   5      251.49      253.98      6.40 o 
   5   1   5       19.52       21.77      1.72 o 
   6   1   5       17.91       16.40      2.03 o 
   7   1   5        9.94        8.83      1.50 o 
   8   1   5       17.07       14.73      2.24 o 
   9   1   5       10.72        8.61      1.91 o 
  10   1   5       26.01       30.74      4.90 o 
  11   1   5        0.73        1.39      3.65 o 
 -12   2   5       10.79       12.38      4.24 o 
 -11   2   5        0.72       -0.68      2.27 o 
 -10   2   5       30.30       27.46      2.48 o 
  -9   2   5      162.29      170.72      3.25 o 
  -8   2   5      298.52      282.08      4.09 o 
  -7   2   5      332.13      333.74      4.03 o 
  -6   2   5       36.42       33.75      1.10 o 
  -5   2   5       33.10       35.03      1.26 o 
  -4   2   5      320.23      315.72      3.83 o 
  -3   2   5        5.00        7.99      0.62 o 
  -2   2   5      813.82      875.91      9.03 o 
  -1   2   5     2148.30     2184.08     22.54 o 
   0   2   5        5.23       11.27      0.81 o 
   1   2   5      368.90      372.93      5.39 o 
   2   2   5      504.25      556.12      6.45 o 
   3   2   5      275.36      301.24      5.70 o 
   4   2   5       29.45       31.37      1.23 o 
   5   2   5       11.71       13.76      0.88 o 
   6   2   5      151.99      144.81      4.21 o 
   7   2   5      124.76      111.66      3.93 o 
   8   2   5        9.14        7.30      1.93 o 
   9   2   5        0.16        1.29      1.98 o 
  10   2   5       53.81       60.65      5.03 o 
 -12   3   5       23.42       30.97      5.16 o 
 -11   3   5       13.65       15.95      2.63 o 
 -10   3   5       72.45       78.81      5.20 o 
  -9   3   5       66.34       59.99      3.18 o 
  -8   3   5      219.16      219.99      3.13 o 
  -7   3   5       37.94       36.14      1.43 o 
  -6   3   5      344.92      342.44      4.26 o 
  -5   3   5       30.97       28.51      1.30 o 
  -4   3   5      544.70      567.95      6.83 o 
  -3   3   5      918.80      918.24     10.17 o 
  -2   3   5       29.34       30.54      1.25 o 
  -1   3   5       72.71      102.19      2.14 o 
   0   3   5        0.12       -0.03      0.60 o 
   1   3   5       13.95       11.56      0.93 o 
   2   3   5       91.85       94.31      2.71 o 
   3   3   5       70.73       63.60      2.38 o 
   4   3   5      153.23      152.11      2.95 o 
   5   3   5       13.37        9.25      1.09 o 
   6   3   5      100.98       95.67      2.37 o 
   7   3   5       31.42       26.88      2.50 o 
   8   3   5        1.01       -0.90      1.93 o 
   9   3   5       34.60       41.79      3.53 o 
 -12   4   5       21.80       23.13      3.14 o 
 -11   4   5       73.73       75.02      7.23 o 
 -10   4   5        6.76        7.01      3.15 o 
  -9   4   5      184.96      198.01      5.31 o 
  -8   4   5      154.54      158.37      4.50 o 
  -7   4   5       32.14       28.31      1.24 o 
  -6   4   5      155.40      169.03      2.77 o 
  -5   4   5      147.70      156.51      3.43 o 
  -4   4   5      130.66      124.77      2.36 o 
  -3   4   5       30.12       27.04      1.31 o 
  -2   4   5      176.36      168.50      3.01 o 
  -1   4   5       93.81       85.72      2.13 o 
   0   4   5       74.45       76.08      1.90 o 
   1   4   5      166.52      163.85      3.09 o 
   2   4   5        8.55        7.43      1.00 o 
   3   4   5      156.80      154.00      3.22 o 
   4   4   5       27.58       23.25      1.63 o 
   5   4   5        3.30        4.26      1.22 o 
   6   4   5       54.51       58.53      2.48 o 
   7   4   5       10.28        7.48      1.35 o 
   8   4   5       33.13       42.19      3.99 o 
   9   4   5        3.04       30.98      7.38 o 
 -12   5   5        0.13       -3.54      4.43 o 
 -11   5   5        9.82        9.84      2.58 o 
 -10   5   5        0.01        0.71      1.96 o 
  -9   5   5      140.43      166.70      8.19 o 
  -8   5   5       19.12       17.27      1.84 o 
  -7   5   5       55.74       58.55      2.29 o 
  -6   5   5        2.42        1.85      0.67 o 
  -5   5   5        5.53        4.96      0.83 o 
  -4   5   5       61.15       58.20      1.84 o 
  -3   5   5       54.20       59.66      2.07 o 
  -2   5   5       62.05       72.58      2.08 o 
  -1   5   5       52.97       51.90      1.94 o 
   0   5   5       88.74       88.41      2.39 o 
   1   5   5      172.22      179.61      3.54 o 
   2   5   5      244.07      242.13      4.42 o 
   3   5   5      205.95      188.85      3.70 o 
   4   5   5        0.31       -0.63      1.08 o 
   5   5   5      214.13      214.33      5.52 o 
   6   5   5       13.16       15.57      1.73 o 
   7   5   5       60.53       51.64      3.05 o 
   8   5   5        9.58       14.08      3.75 o 
 -12   6   5       11.75       10.33      5.90 o 
 -11   6   5        5.61       13.28      5.31 o 
 -10   6   5        5.07       10.90      2.35 o 
  -9   6   5       18.81       15.53      2.67 o 
  -8   6   5       30.33       33.12      2.99 o 
  -7   6   5       88.42       93.26      4.39 o 
  -6   6   5       91.38       78.84      2.78 o 
  -5   6   5       15.68       11.50      0.93 o 
  -4   6   5        1.62        0.51      0.77 o 
  -3   6   5        0.02       -0.12      0.87 o 
  -2   6   5      216.44      213.24      3.81 o 
  -1   6   5        0.10        0.57      1.21 o 
   0   6   5        2.14        4.43      1.18 o 
   1   6   5       20.48       20.41      1.64 o 
   2   6   5      137.92      139.25      4.81 o 
   3   6   5        9.09       12.49      1.52 o 
   4   6   5      110.59      115.70      3.80 o 
   5   6   5       11.15       12.86      2.43 o 
   6   6   5       27.91       25.18      2.30 o 
   7   6   5       28.16       31.07      2.48 o 
 -11   7   5        1.24        2.95      4.72 o 
 -10   7   5        2.20        2.07      1.66 o 
  -9   7   5       30.89       30.39      3.26 o 
  -8   7   5       51.01       50.84      3.50 o 
  -7   7   5        4.23        2.17      1.85 o 
  -6   7   5        0.84        1.45      1.78 o 
  -5   7   5      150.21      135.81      2.95 o 
  -4   7   5       16.31       18.48      1.82 o 
  -3   7   5       10.58        8.83      1.14 o 
  -2   7   5      120.40      125.87      3.50 o 
  -1   7   5       27.21       28.23      2.03 o 
   0   7   5       34.87       33.60      2.36 o 
   1   7   5       28.67       32.94      2.28 o 
   2   7   5        0.96        0.27      1.38 o 
   3   7   5       12.93       13.66      1.68 o 
   4   7   5       14.05       14.18      2.03 o 
   5   7   5        6.56        6.89      1.81 o 
   6   7   5        8.79       12.17      2.11 o 
 -11   8   5       12.85       18.59      6.20 o 
 -10   8   5        9.21        8.85      5.31 o 
  -9   8   5       13.68       11.78      2.95 o 
  -8   8   5        3.88        5.32      2.23 o 
  -7   8   5       49.26       52.34      3.68 o 
  -6   8   5      151.30      154.38      7.96 o 
  -5   8   5       14.54       12.20      2.37 o 
  -4   8   5        2.63       -0.10      0.76 o 
  -3   8   5      133.23      134.41      3.82 o 
  -2   8   5        0.06       -0.86      1.23 o 
  -1   8   5       43.90       43.67      2.53 o 
   0   8   5        0.61        0.95      1.44 o 
   1   8   5        0.07        0.95      1.59 o 
   2   8   5       69.97       74.51      3.67 o 
   3   8   5        3.82        2.78      1.44 o 
   4   8   5       20.82       21.10      2.32 o 
   5   8   5        2.77        1.83      1.71 o 
 -10   9   5        1.43        6.20      5.31 o 
  -9   9   5        1.36       -3.84      3.84 o 
  -8   9   5        2.05        4.72      2.21 o 
  -7   9   5       24.28       26.47     11.65 o 
  -6   9   5        6.89        7.07      2.29 o 
  -5   9   5        1.32        2.43      2.00 o 
  -4   9   5       34.08       31.35      3.34 o 
  -3   9   5        4.41        3.28      0.97 o 
  -2   9   5        2.79        2.54      1.54 o 
  -1   9   5        3.15        4.91      1.83 o 
   0   9   5       36.53       33.16      2.72 o 
   1   9   5       14.70       19.70      2.41 o 
   2   9   5       17.95       24.87      5.86 o 
   3   9   5        1.06        1.22      1.73 o 
  -8  10   5        0.00       -4.43      4.43 o 
  -7  10   5        3.40       10.13      2.37 o 
  -6  10   5        1.99        1.98      2.31 o 
  -5  10   5        3.84        2.02      2.15 o 
  -4  10   5        0.38       -0.25      2.15 o 
  -3  10   5        4.12        3.22      2.43 o 
  -2  10   5        0.00       -0.15      1.29 o 
  -1  10   5        0.17        1.92      1.64 o 
   0  10   5        0.38        0.85      1.67 o 
   1  10   5        4.66        3.35      2.13 o 
   2  10   5        8.68        4.43      1.94 o 
  -6  11   5        2.27        7.82      2.61 o 
  -5  11   5        1.20        1.33      2.67 o 
  -4  11   5        0.16        3.84      2.95 o 
  -3  11   5        6.46        3.09      6.05 o 
  -2  11   5        0.03       -2.24      2.95 o 
  -1  11   5        0.50       -4.28      6.64 o 
   0 -13   6       12.48       16.82      5.61 o 
   1 -13   6        3.76       -3.84      3.84 o 
   2 -13   6       18.96       10.92      4.72 o 
   3 -13   6       29.63       41.60      6.79 o 
   4 -13   6        0.82        2.36      4.13 o 
   5 -13   6        0.02       -2.95      3.54 o 
   6 -13   6        3.41        7.38      4.13 o 
  -3 -12   6       20.42       22.77      3.38 o 
  -2 -12   6        0.36       -2.07      4.13 o 
  -1 -12   6        1.04        4.43      4.43 o 
   0 -12   6        5.06        7.97      4.43 o 
   1 -12   6       28.01       33.34      6.20 o 
   2 -12   6        0.44       -0.89      3.54 o 
   3 -12   6        8.50        6.49      4.13 o 
   4 -12   6       35.67       26.85      5.31 o 
   5 -12   6       15.88       25.08      5.02 o 
   6 -12   6       11.25        7.67      3.84 o 
   7 -12   6        0.08        1.18      2.95 o 
   8 -12   6       11.36       17.70      4.43 o 
  -4 -11   6       20.50       23.84      3.32 o 
  -3 -11   6       79.92       93.53      5.84 o 
  -2 -11   6       20.75       30.05      9.15 o 
  -1 -11   6       26.24       25.67      5.61 o 
   0 -11   6       61.28       64.61      7.38 o 
   1 -11   6        5.79        5.02      3.54 o 
   2 -11   6       16.50       12.98      4.13 o 
   3 -11   6        7.74       10.92      3.84 o 
   4 -11   6       21.21       24.19      4.43 o 
   5 -11   6       65.41       82.31      6.79 o 
   6 -11   6        0.01       -0.89      2.66 o 
   7 -11   6        3.91        5.02      2.95 o 
   8 -11   6        0.80        1.18      2.95 o 
   9 -11   6       14.32       17.41      4.13 o 
  -6 -10   6        7.89        2.63      3.69 o 
  -5 -10   6       38.76       44.09      5.10 o 
  -4 -10   6      182.48      183.86      7.05 o 
  -3 -10   6       61.33       68.09      4.28 o 
  -2 -10   6       94.95      101.84      5.18 o 
  -1 -10   6      147.92      159.36     11.95 o 
   0 -10   6        5.20        2.36      3.25 o 
   1 -10   6       21.52       20.65      4.13 o 
   2 -10   6        0.76        0.00      2.66 o 
   3 -10   6        6.07        2.95      2.66 o 
   4 -10   6       32.09       27.14      3.84 o 
   5 -10   6        1.59       -2.07      2.07 o 
   6 -10   6       11.58       14.46      3.25 o 
   7 -10   6        6.22        3.84      2.36 o 
   8 -10   6        8.91       14.16      3.25 o 
   9 -10   6        0.04       -2.36      2.36 o 
  10 -10   6        0.24        0.30      2.95 o 
  -7  -9   6       39.64       36.88      3.01 o 
  -6  -9   6       64.06       66.14      3.77 o 
  -5  -9   6      136.35      131.36      3.95 o 
  -4  -9   6       99.97       92.70      4.95 o 
  -3  -9   6       76.50       71.80      4.28 o 
  -2  -9   6      199.99      203.85      7.03 o 
  -1  -9   6        0.61       -1.62      1.62 o 
   0  -9   6      170.33      160.40      6.34 o 
   1  -9   6       52.80       44.53      7.23 o 
   2  -9   6       89.58       81.42      6.20 o 
   3  -9   6       68.39       59.55      4.87 o 
   4  -9   6        0.94        1.45      1.34 o 
   5  -9   6        1.32        2.77      1.34 o 
   6  -9   6        1.03       -0.59      1.25 o 
   7  -9   6        0.02       -0.44      1.25 o 
   8  -9   6        0.61        5.61      2.36 o 
   9  -9   6        2.56        1.39      2.23 o 
  10  -9   6       52.32       57.40      4.91 o 
  -8  -8   6      153.92      162.73      5.56 o 
  -7  -8   6        0.51        3.09      1.81 o 
  -6  -8   6      105.82      104.09      4.11 o 
  -5  -8   6       44.29       42.81      2.68 o 
  -4  -8   6        9.27       12.22      1.11 o 
  -3  -8   6      106.19      111.54      4.60 o 
  -2  -8   6      269.72      237.73      6.46 o 
  -1  -8   6      113.78      103.41      4.30 o 
   0  -8   6      425.90      409.95     11.03 o 
   1  -8   6       78.64       74.26      3.12 o 
   2  -8   6      182.11      188.73      4.75 o 
   3  -8   6        1.32        0.21      1.13 o 
   4  -8   6        0.30       -0.30      0.92 o 
   5  -8   6       66.86       52.08      3.98 o 
   6  -8   6        7.03       10.06      1.46 o 
   7  -8   6       19.72       21.35      1.92 o 
   8  -8   6        3.89        2.35      3.39 o 
   9  -8   6       13.77       13.48      2.72 o 
  10  -8   6        0.29        1.30      2.45 o 
  11  -8   6        2.15        6.37      2.95 o 
  -9  -7   6       42.76       49.47      3.63 o 
  -8  -7   6       18.76       17.42      2.64 o 
  -7  -7   6       28.73       25.63      2.51 o 
  -6  -7   6       41.59       44.66      2.61 o 
  -5  -7   6       79.72       83.62      3.12 o 
  -4  -7   6        0.04        0.05      0.90 o 
  -3  -7   6       14.47       13.16      1.44 o 
  -2  -7   6        2.89        2.26      1.07 o 
  -1  -7   6       45.63       49.13      2.14 o 
   0  -7   6      265.82      268.78      4.81 o 
   1  -7   6       86.68       83.85      2.54 o 
   2  -7   6       84.17       61.05      4.04 o 
   3  -7   6      179.25      165.04      4.59 o 
   4  -7   6      373.42      355.90      8.14 o 
   5  -7   6      181.07      155.40      3.65 o 
   6  -7   6        0.60       -0.58      0.63 o 
   7  -7   6       29.65       22.71      1.67 o 
   8  -7   6      117.43      110.79      3.80 o 
   9  -7   6       48.10       48.96      4.09 o 
  10  -7   6       26.85       32.33      6.20 o 
  11  -7   6        5.41        7.52      3.04 o 
 -10  -6   6       23.25       22.00      2.81 o 
  -9  -6   6        7.95        5.88      2.09 o 
  -8  -6   6        3.47        3.24      1.66 o 
  -7  -6   6       60.20       57.74      5.71 o 
  -6  -6   6        6.32        5.47      1.41 o 
  -5  -6   6      156.39      146.53      3.81 o 
  -4  -6   6       73.96       71.92      2.23 o 
  -3  -6   6       23.21       25.16      1.20 o 
  -2  -6   6       86.55       88.34      2.35 o 
  -1  -6   6       42.77       41.45      2.07 o 
   0  -6   6      343.37      364.62      5.72 o 
   1  -6   6      173.56      170.86      3.16 o 
   2  -6   6      141.95      132.22      2.71 o 
   3  -6   6      688.72      720.68     16.09 o 
   4  -6   6       82.89       99.18      3.60 o 
   5  -6   6       52.54       60.62      9.15 o 
   6  -6   6      300.24      283.90      5.00 o 
   7  -6   6      137.12      110.65      4.37 o 
   8  -6   6       51.00       44.72      4.41 o 
   9  -6   6       22.74       19.45      3.04 o 
  10  -6   6        1.22        1.70      2.36 o 
  11  -6   6        1.82        1.75      2.77 o 
 -10  -5   6       11.13        8.80      2.18 o 
  -9  -5   6        1.99        1.47      1.81 o 
  -8  -5   6        4.68        2.15      1.64 o 
  -7  -5   6        0.57        0.04      1.37 o 
  -6  -5   6        0.74        0.52      1.53 o 
  -5  -5   6        0.01       -0.38      0.95 o 
  -4  -5   6       72.04       78.34      2.12 o 
  -3  -5   6        0.09       -0.51      0.54 o 
  -2  -5   6       16.82       13.72      1.01 o 
  -1  -5   6       30.17       38.07      1.13 o 
   0  -5   6       70.34       73.37      2.56 o 
   1  -5   6      990.79      931.68     14.08 o 
   2  -5   6      288.57      254.18      5.72 o 
   3  -5   6       92.73      105.80      3.32 o 
   4  -5   6      292.20      288.24      6.59 o 
   5  -5   6       48.06       47.80     10.77 o 
   6  -5   6      360.28      308.18      6.56 o 
   7  -5   6       64.19       63.63      4.82 o 
   8  -5   6        0.16       -0.53      1.18 o 
   9  -5   6       34.73       26.70      3.22 o 
  10  -5   6       25.21       24.59      3.66 o 
  11  -5   6        6.15        8.41      3.47 o 
 -11  -4   6        5.85        0.70      1.85 o 
 -10  -4   6       25.46       30.84      3.15 o 
  -9  -4   6        6.24        8.86      1.93 o 
  -8  -4   6        5.90        3.84      1.87 o 
  -7  -4   6      641.37      613.28     10.12 o 
  -6  -4   6      106.34      104.62      5.18 o 
  -5  -4   6      118.15      111.88      3.14 o 
  -4  -4   6      403.28      392.76      5.12 o 
  -3  -4   6        0.42        1.58      0.55 o 
  -2  -4   6       90.10       70.31      1.35 o 
  -1  -4   6        0.06        0.25      0.39 o 
   0  -4   6      402.65      400.57      5.96 o 
   1  -4   6     2485.73     2528.82     32.61 o 
   2  -4   6      160.31      167.70      4.28 o 
   3  -4   6      613.72      626.51     11.82 o 
   4  -4   6        9.58       14.99      1.87 o 
   5  -4   6      111.83       96.06      2.38 o 
   6  -4   6       22.65       17.72      1.41 o 
   7  -4   6       29.51       35.06      2.14 o 
   8  -4   6        8.91       13.75      3.73 o 
   9  -4   6        5.50        6.74      2.95 o 
  10  -4   6        0.48        1.32      2.55 o 
  11  -4   6       19.82       20.89      4.11 o 
 -11  -3   6        4.06        4.79      1.86 o 
 -10  -3   6       30.09       31.82      4.90 o 
  -9  -3   6       12.53       10.82      1.96 o 
  -8  -3   6        1.53       -0.68      1.04 o 
  -7  -3   6      279.70      272.20      4.62 o 
  -6  -3   6      120.72      113.24      2.98 o 
  -5  -3   6      818.71      819.26     10.96 o 
  -4  -3   6      339.18      346.79      4.69 o 
  -3  -3   6     1154.64     1213.46     12.26 o 
  -2  -3   6      116.05      144.30      1.91 o 
  -1  -3   6       10.21        9.40      0.58 o 
   0  -3   6      568.86      553.33      7.12 o 
   1  -3   6       25.67       28.75      0.93 o 
   2  -3   6     1270.36     1310.35     19.60 o 
   3  -3   6       29.11       25.69      2.09 o 
   4  -3   6      177.20      187.20      3.74 o 
   5  -3   6      493.15      473.45      8.34 o 
   6  -3   6       36.71       32.56      2.68 o 
   7  -3   6        0.72       -1.02      1.02 o 
   8  -3   6        1.61        2.38      1.71 o 
   9  -3   6       23.53       25.45      3.54 o 
  10  -3   6       13.41       16.18      3.40 o 
  11  -3   6        0.58        5.37      3.39 o 
 -12  -2   6        3.25        1.83      1.87 o 
 -11  -2   6       31.81       36.32      2.81 o 
 -10  -2   6       23.82       23.73      2.11 o 
  -9  -2   6        2.23        1.10      1.37 o 
  -8  -2   6      190.31      198.64      4.14 o 
  -7  -2   6       17.89       22.09      1.39 o 
  -6  -2   6     1502.20     1458.66     15.01 o 
  -5  -2   6      296.42      267.94      3.43 o 
  -4  -2   6      666.39      631.88      6.98 o 
  -3  -2   6     1797.96     1838.09     18.23 o 
  -2  -2   6      398.40      428.70      4.24 o 
  -1  -2   6     1059.23     1096.91     10.93 o 
   0  -2   6       10.16       12.26      0.50 o 
   1  -2   6       73.91       73.25      1.40 o 
   2  -2   6      661.84      709.97     11.13 o 
   3  -2   6      214.55      190.63      3.80 o 
   4  -2   6        0.03       -0.44      0.61 o 
   5  -2   6      310.84      320.22      5.53 o 
   6  -2   6       73.67       76.64      4.39 o 
   7  -2   6      105.14      111.33      4.50 o 
   8  -2   6        0.43        0.94      1.69 o 
   9  -2   6       95.69       87.43      6.13 o 
  10  -2   6       15.31       12.42      3.40 o 
  11  -2   6       13.20        8.88      3.69 o 
 -12  -1   6       30.27       28.41      3.98 o 
 -11  -1   6        3.16       -0.42      1.61 o 
 -10  -1   6       28.31       33.54      2.19 o 
  -9  -1   6      212.40      210.08      4.46 o 
  -8  -1   6      211.69      207.88      3.83 o 
  -7  -1   6      446.28      418.75      6.08 o 
  -6  -1   6       67.79       66.32      1.79 o 
  -5  -1   6        1.21        0.31      0.58 o 
  -4  -1   6      677.42      690.87      7.46 o 
  -3  -1   6      171.26      164.17      2.37 o 
  -2  -1   6     1118.24     1197.10     11.27 o 
  -1  -1   6     1251.78     1320.03     11.20 o 
   0  -1   6     1546.78     1684.63     16.49 o 
   1  -1   6        3.74        3.21      0.39 o 
   2  -1   6       45.45       51.35      1.30 o 
   3  -1   6      189.18      196.99      3.18 o 
   4  -1   6       11.58        7.19      0.81 o 
   5  -1   6       75.26       80.39      2.18 o 
   6  -1   6      230.09      235.61      4.99 o 
   7  -1   6      244.13      243.08      7.07 o 
   8  -1   6       63.62       61.32      4.03 o 
   9  -1   6        5.93        6.69      2.98 o 
  10  -1   6       86.18       92.86      7.18 o 
  11  -1   6        8.88        6.63      3.82 o 
 -12   0   6       53.96       49.84      5.38 o 
 -11   0   6       25.95       22.26      2.16 o 
 -10   0   6       49.34       50.90      3.32 o 
  -9   0   6       11.45       10.73      1.40 o 
  -8   0   6      146.93      146.86      3.40 o 
  -7   0   6      161.30      157.09      2.75 o 
  -6   0   6       88.75       97.97      1.94 o 
  -5   0   6      261.52      279.33      3.47 o 
  -4   0   6       17.74       21.91      1.19 o 
  -3   0   6      477.28      501.07      5.57 o 
  -2   0   6     1978.85     2151.45     22.41 o 
  -1   0   6     1053.59     1119.20     11.12 o 
   0   0   6        6.01        3.61      0.39 o 
   1   0   6       18.47       23.31      0.82 o 
   2   0   6      204.05      193.03      4.71 o 
   3   0   6       19.48       21.51      0.98 o 
   4   0   6       93.37       86.77      2.19 o 
   5   0   6       70.85       73.76      1.88 o 
   6   0   6      180.24      165.14      4.30 o 
   7   0   6        7.09        7.87      2.38 o 
   8   0   6        8.24       11.67      3.02 o 
   9   0   6       54.35       79.48      6.43 o 
  10   0   6        0.95        0.46      4.43 o 
  11   0   6        4.30       -1.48      3.44 o 
 -12   1   6       21.74       26.38      4.25 o 
 -11   1   6       34.23       25.19      3.21 o 
 -10   1   6       30.63       34.68      3.15 o 
  -9   1   6      372.50      371.25      6.24 o 
  -8   1   6       63.91       60.74      2.44 o 
  -7   1   6        2.97        1.86      0.71 o 
  -6   1   6       74.32       77.23      1.71 o 
  -5   1   6       12.57       16.39      0.76 o 
  -4   1   6      307.11      288.34      3.26 o 
  -3   1   6       92.05       74.93      1.54 o 
  -2   1   6      493.47      491.37      5.78 o 
  -1   1   6      143.60      138.60      3.14 o 
   0   1   6     1194.98     1189.29     12.74 o 
   1   1   6       17.81       15.81      0.85 o 
   2   1   6      101.30       95.20      2.01 o 
   3   1   6       92.63      104.17      2.64 o 
   4   1   6      492.90      512.85      8.15 o 
   5   1   6        6.48        6.99      1.33 o 
   6   1   6      609.60      587.64      9.80 o 
   7   1   6        0.06       -0.57      1.21 o 
   8   1   6       62.75       61.26      4.15 o 
   9   1   6        0.02       -1.32      1.32 o 
  10   1   6        4.10        8.42      3.74 o 
 -12   2   6        0.48       -0.89      2.21 o 
 -11   2   6        0.57       -1.42      2.28 o 
 -10   2   6       17.02       14.79      1.11 o 
  -9   2   6       29.19       29.96      1.91 o 
  -8   2   6       11.98       14.63      1.09 o 
  -7   2   6       54.97       51.92      1.47 o 
  -6   2   6      310.34      324.93      3.97 o 
  -5   2   6        2.89        3.34      0.65 o 
  -4   2   6        0.37        0.99      0.59 o 
  -3   2   6        4.70        4.15      0.57 o 
  -2   2   6     1822.26     1689.06     15.96 o 
  -1   2   6      135.73      149.68      3.61 o 
   0   2   6      125.03      131.80      2.39 o 
   1   2   6      612.79      599.32      7.45 o 
   2   2   6       33.45       34.43      1.29 o 
   3   2   6      551.61      562.13      7.15 o 
   4   2   6       19.02       16.15      1.36 o 
   5   2   6      218.91      227.01      5.35 o 
   6   2   6        1.60       -1.50      1.50 o 
   7   2   6       16.69       17.96      2.39 o 
   8   2   6        2.85        3.90      3.18 o 
   9   2   6        1.64       -1.42      1.85 o 
  10   2   6       13.17       18.43      5.46 o 
 -12   3   6        0.33        2.93      2.77 o 
 -11   3   6        2.98        2.32      2.17 o 
 -10   3   6       38.99       41.02      3.52 o 
  -9   3   6      402.26      408.70     11.25 o 
  -8   3   6       74.90       75.95      1.76 o 
  -7   3   6        1.40        1.04      0.68 o 
  -6   3   6      368.84      380.96      4.79 o 
  -5   3   6        0.48        0.63      0.47 o 
  -4   3   6       53.29       45.71      1.47 o 
  -3   3   6       52.96       43.55      1.50 o 
  -2   3   6       33.95       29.05      1.21 o 
  -1   3   6      419.18      411.67      5.62 o 
   0   3   6      231.95      228.31      3.66 o 
   1   3   6      186.92      168.36      3.01 o 
   2   3   6      903.81      912.67     10.31 o 
   3   3   6       33.97       33.93      2.09 o 
   4   3   6        8.91       10.42      1.09 o 
   5   3   6       17.21       15.73      1.15 o 
   6   3   6       39.91       31.83      3.13 o 
   7   3   6       14.28       18.66      2.64 o 
   8   3   6        0.01       -2.02      2.02 o 
   9   3   6        0.25       -1.15      2.17 o 
 -12   4   6        1.36        0.95      2.58 o 
 -11   4   6        1.66       -1.20      1.96 o 
 -10   4   6       36.06       30.50      3.15 o 
  -9   4   6       26.37       27.15      2.95 o 
  -8   4   6        6.17        7.56      0.85 o 
  -7   4   6      165.95      165.10      2.86 o 
  -6   4   6       52.08       52.74      1.66 o 
  -5   4   6       52.92       49.38      1.68 o 
  -4   4   6      224.27      215.21      4.67 o 
  -3   4   6        0.60        0.15      0.78 o 
  -2   4   6      273.83      267.76      4.24 o 
  -1   4   6      433.32      426.48      5.60 o 
   0   4   6      398.59      407.88      5.80 o 
   1   4   6      392.11      353.41      5.27 o 
   2   4   6        1.51        3.08      0.94 o 
   3   4   6       44.06       42.42      2.54 o 
   4   4   6       15.15       14.61      2.35 o 
   5   4   6       39.04       33.87      2.14 o 
   6   4   6        2.71        4.26      1.36 o 
   7   4   6        1.53       -1.56      2.14 o 
   8   4   6       14.59       12.29      5.46 o 
 -12   5   6        0.09        0.47      4.28 o 
 -11   5   6        0.53        1.62      2.28 o 
 -10   5   6       83.53       83.45      4.65 o 
  -9   5   6       35.77       38.75      3.29 o 
  -8   5   6       51.41       51.58      3.58 o 
  -7   5   6      358.71      363.05      4.88 o 
  -6   5   6       54.71       49.71      1.71 o 
  -5   5   6      375.09      362.60      6.36 o 
  -4   5   6       41.62       44.19      2.23 o 
  -3   5   6       27.99       23.72      1.57 o 
  -2   5   6      231.71      239.19      4.08 o 
  -1   5   6      114.23      101.63      2.59 o 
   0   5   6        0.02       -0.14      1.00 o 
   1   5   6        6.28        9.06      1.29 o 
   2   5   6      338.19      331.20      6.30 o 
   3   5   6        2.03        0.33      1.20 o 
   4   5   6       57.88       58.04      4.73 o 
   5   5   6       12.49       11.23      1.71 o 
   6   5   6        6.00        5.84      1.85 o 
   7   5   6       23.94       26.68      3.17 o 
   8   5   6       13.47       18.59      3.97 o 
 -12   6   6        0.14        3.54      5.31 o 
 -11   6   6        5.93       14.28      2.81 o 
 -10   6   6       11.85        6.65      2.54 o 
  -9   6   6        8.27        7.79      2.24 o 
  -8   6   6       42.56       55.90      6.29 o 
  -7   6   6       31.13       33.54      2.95 o 
  -6   6   6      140.63      126.28      2.59 o 
  -5   6   6       45.41       45.45      1.75 o 
  -4   6   6      167.64      166.65      3.27 o 
  -3   6   6      123.87      120.03      3.38 o 
  -2   6   6      105.30       96.53      3.42 o 
  -1   6   6        0.56       -0.17      1.23 o 
   0   6   6        1.28       -0.02      1.08 o 
   1   6   6      146.02      143.83      4.04 o 
   2   6   6      174.34      164.18      4.75 o 
   3   6   6        0.61        0.50      1.30 o 
   4   6   6        2.79        1.23      1.56 o 
   5   6   6       56.90       58.14      3.40 o 
   6   6   6       10.40       11.22      2.10 o 
   7   6   6       20.10       21.76      2.56 o 
 -11   7   6        3.57        0.00      5.02 o 
 -10   7   6       11.32       19.01      4.87 o 
  -9   7   6        0.25        3.71      3.10 o 
  -8   7   6       21.67       29.34      3.07 o 
  -7   7   6        0.92        1.40      2.10 o 
  -6   7   6       39.96       41.70      3.37 o 
  -5   7   6       47.41       46.28      1.70 o 
  -4   7   6      117.24      120.20      3.09 o 
  -3   7   6       19.49       21.69      2.52 o 
  -2   7   6       26.99       25.73      2.02 o 
  -1   7   6       42.25       39.40      2.41 o 
   0   7   6        0.05       -0.28      1.40 o 
   1   7   6      111.54      112.64      4.12 o 
   2   7   6        3.05        4.67      2.73 o 
   3   7   6       50.67       56.90      2.99 o 
   4   7   6        9.22        9.23      2.07 o 
   5   7   6        6.30        8.64      2.08 o 
   6   7   6        7.82        8.31      2.08 o 
 -10   8   6        2.03        2.36      4.72 o 
  -9   8   6        4.77        6.50      2.35 o 
  -8   8   6        7.76        8.89      2.67 o 
  -7   8   6        1.39        1.70      1.90 o 
  -6   8   6       25.18       23.29      2.90 o 
  -5   8   6       43.08       44.95      3.69 o 
  -4   8   6        4.63        6.79      1.39 o 
  -3   8   6        9.73        8.63      1.53 o 
  -2   8   6        1.02       -1.15      1.15 o 
  -1   8   6       23.42       28.27      2.39 o 
   0   8   6       16.67       13.49      2.60 o 
   1   8   6        0.44       -1.42      1.42 o 
   2   8   6       40.89       45.95      3.25 o 
   3   8   6       35.20       31.87      2.96 o 
   4   8   6       53.25       53.78      3.70 o 
  -9   9   6        1.29        2.07      4.72 o 
  -8   9   6        0.93       -1.80      2.23 o 
  -7   9   6        6.97        8.53      2.89 o 
  -6   9   6        7.65        5.96      2.52 o 
  -5   9   6       13.75       15.34      2.86 o 
  -4   9   6       49.07       42.34      3.86 o 
  -3   9   6        0.51       -1.20      1.20 o 
  -2   9   6        0.66        1.11      1.47 o 
  -1   9   6        2.42        5.12      1.71 o 
   0   9   6       65.15       68.30      3.72 o 
   1   9   6       10.48       13.58      2.29 o 
   2   9   6       27.16       33.23      2.68 o 
   3   9   6       15.90       16.92      2.47 o 
  -8  10   6        0.65        7.97      5.31 o 
  -7  10   6        1.37       -0.33      2.28 o 
  -6  10   6        0.42        0.78      3.84 o 
  -5  10   6       13.98       12.67      2.93 o 
  -4  10   6        6.49        3.25      4.28 o 
  -3  10   6        0.08       -0.69      2.76 o 
  -2  10   6       17.30       12.81      2.12 o 
  -1  10   6        0.56       -0.83      1.67 o 
   0  10   6       26.93       26.35      2.74 o 
   1  10   6        3.13        2.71      3.45 o 
   0 -13   7        2.52        0.30      4.43 o 
   1 -13   7       44.68       51.04      7.67 o 
   2 -13   7        4.27        6.79      4.72 o 
   3 -13   7        0.53       -0.30      3.54 o 
   4 -13   7        6.09        9.15      4.13 o 
   5 -13   7        0.01       -3.25      3.25 o 
   6 -13   7        0.04        0.30      2.95 o 
  -3 -12   7        0.08       -3.84      4.13 o 
  -2 -12   7       31.39       44.25      7.67 o 
  -1 -12   7        1.74        3.54      4.43 o 
   0 -12   7       53.09       54.87      7.67 o 
   1 -12   7       20.67       34.22      6.20 o 
   2 -12   7        0.02       -0.30      3.25 o 
   3 -12   7        4.06       15.05      4.43 o 
   4 -12   7        7.20        3.54      3.54 o 
   5 -12   7        7.05       10.33      3.54 o 
   6 -12   7       16.71       19.18      4.13 o 
   7 -12   7        3.39        7.67      3.54 o 
   8 -12   7       13.23       13.87      3.84 o 
  -4 -11   7        1.11        0.79      3.25 o 
  -3 -11   7       32.20       33.94      3.57 o 
  -2 -11   7        1.77       -3.25      3.25 o 
  -1 -11   7        0.48        8.26      4.13 o 
   0 -11   7        0.72       -0.59      3.25 o 
   1 -11   7        1.38        2.07      3.25 o 
   2 -11   7        0.11       -2.66      2.66 o 
   3 -11   7       58.06       68.15      6.49 o 
   4 -11   7       28.07       33.63      4.72 o 
   5 -11   7       36.28       33.63      4.72 o 
   6 -11   7       22.80       31.57      4.43 o 
   7 -11   7        8.53       13.57      3.25 o 
   8 -11   7        4.54        7.38      2.95 o 
   9 -11   7        1.58        3.54      2.95 o 
  -6 -10   7        2.12        1.07      5.61 o 
  -5 -10   7       23.37       28.30      3.57 o 
  -4 -10   7       12.62       17.88      2.99 o 
  -3 -10   7        6.29        7.61      2.45 o 
  -2 -10   7       12.97       14.60      2.23 o 
  -1 -10   7      102.07      130.10      9.44 o 
   0 -10   7        2.90        2.66      3.25 o 
   1 -10   7      108.21      121.84      8.26 o 
   2 -10   7        0.54       -2.07      2.07 o 
   3 -10   7       40.40       41.89      4.72 o 
   4 -10   7       26.23       24.78      3.54 o 
   5 -10   7       20.41       25.37      3.54 o 
   6 -10   7        9.39       11.51      2.66 o 
   7 -10   7        0.00        1.77      2.07 o 
   8 -10   7        0.16       -2.07      2.07 o 
   9 -10   7        4.14       -0.30      2.36 o 
  10 -10   7        1.01        1.18      2.95 o 
  -7  -9   7        1.29        2.73      1.91 o 
  -6  -9   7        8.49        6.35      1.78 o 
  -5  -9   7       13.16       12.54      2.75 o 
  -4  -9   7        2.16        1.55      2.03 o 
  -3  -9   7       80.66       73.72      4.15 o 
  -2  -9   7      183.55      181.30      6.43 o 
  -1  -9   7        0.11        4.43      2.95 o 
   0  -9   7      290.79      278.67      8.85 o 
   1  -9   7        1.53        0.67      1.55 o 
   2  -9   7       83.89       82.90      5.90 o 
   3  -9   7      343.22      308.57     11.95 o 
   4  -9   7        5.48        7.13      1.46 o 
   5  -9   7      118.59      104.65      3.85 o 
   6  -9   7       35.49       35.28      2.29 o 
   7  -9   7        5.91        6.20      1.46 o 
   8  -9   7       16.51       15.93      2.66 o 
   9  -9   7        1.96        1.27      2.16 o 
  10  -9   7        5.83        3.38      4.72 o 
  -8  -8   7       23.82       24.05      2.63 o 
  -7  -8   7        4.00        0.72      1.70 o 
  -6  -8   7        0.81        2.06      1.58 o 
  -5  -8   7      105.63      100.44      4.43 o 
  -4  -8   7       32.34       34.06      3.08 o 
  -3  -8   7      358.58      334.19      8.45 o 
  -2  -8   7       27.76       31.54      3.33 o 
  -1  -8   7       28.10       26.85      2.92 o 
   0  -8   7      264.71      261.01      7.92 o 
   1  -8   7      371.84      345.00      7.65 o 
   2  -8   7      134.09      128.94      3.69 o 
   3  -8   7       21.59       18.79      1.67 o 
   4  -8   7      299.03      271.39      6.88 o 
   5  -8   7       62.85       53.21      2.18 o 
   6  -8   7        6.75        9.21      1.01 o 
   7  -8   7       20.91       20.46      3.92 o 
   8  -8   7        2.46        1.88      1.09 o 
   9  -8   7       18.35       20.86      2.87 o 
  10  -8   7       12.96       16.55      3.07 o 
  11  -8   7        1.22        3.03      2.83 o 
  -9  -7   7       21.67       18.10      2.66 o 
  -8  -7   7        0.30        2.50      1.83 o 
  -7  -7   7       53.06       50.08      3.58 o 
  -6  -7   7       19.08       22.31      2.02 o 
  -5  -7   7      264.70      243.26      5.14 o 
  -4  -7   7      123.20      130.77      2.71 o 
  -3  -7   7       51.73       42.67      2.97 o 
  -2  -7   7      818.90      763.64     12.92 o 
  -1  -7   7      209.63      207.84      3.43 o 
   0  -7   7      120.36      116.00      2.77 o 
   1  -7   7     1273.53     1272.82     22.57 o 
   2  -7   7      262.65      246.26      4.64 o 
   3  -7   7        0.16        0.16      1.14 o 
   4  -7   7      165.83      157.50      5.90 o 
   5  -7   7        0.04        1.42      1.77 o 
   6  -7   7       73.77       69.67      2.21 o 
   7  -7   7        6.33        5.10      1.00 o 
   8  -7   7       19.33       20.83      3.17 o 
   9  -7   7        2.93        4.20      2.14 o 
  10  -7   7        1.17       -0.54      2.23 o 
  11  -7   7        2.93        2.11      2.83 o 
 -10  -6   7       14.78       21.41      3.58 o 
  -9  -6   7       50.91       49.63      3.49 o 
  -8  -6   7        0.40       -0.66      1.64 o 
  -7  -6   7      156.74      161.71      4.89 o 
  -6  -6   7       24.27       25.72      2.78 o 
  -5  -6   7        5.37        4.63      1.22 o 
  -4  -6   7      130.91      119.01      2.65 o 
  -3  -6   7      417.92      441.26      7.41 o 
  -2  -6   7       29.40       27.77      1.36 o 
  -1  -6   7      378.46      374.75      4.95 o 
   0  -6   7      169.71      177.34      3.50 o 
   1  -6   7       95.74      107.29      5.02 o 
   2  -6   7        9.74        8.35      0.81 o 
   3  -6   7        0.31        0.27      1.09 o 
   4  -6   7       17.15       22.60      2.11 o 
   5  -6   7       68.11       54.83      3.07 o 
   6  -6   7       66.91       57.72      2.17 o 
   7  -6   7      106.73      105.15      3.34 o 
   8  -6   7        9.01       17.53      1.76 o 
   9  -6   7       96.91       89.80      5.27 o 
  10  -6   7       17.49       20.17      3.44 o 
  11  -6   7        7.93        6.18      3.22 o 
 -10  -5   7       19.88       19.41      2.65 o 
  -9  -5   7        9.05        9.92      2.12 o 
  -8  -5   7      116.76      114.45      4.33 o 
  -7  -5   7        0.05        0.35      1.39 o 
  -6  -5   7      111.99      105.67      3.33 o 
  -5  -5   7      846.72      811.77     11.01 o 
  -4  -5   7        6.87        6.64      0.93 o 
  -3  -5   7      270.93      269.85      3.50 o 
  -2  -5   7       87.53       81.57      2.33 o 
  -1  -5   7       65.45       65.39      1.74 o 
   0  -5   7        6.85       14.08      1.02 o 
   1  -5   7       71.86       66.81      1.70 o 
   2  -5   7       14.01       17.31      1.60 o 
   3  -5   7       15.82       12.83      2.05 o 
   4  -5   7      183.92      182.32      5.03 o 
   5  -5   7      245.82      241.47      7.23 o 
   6  -5   7      241.71      222.12      5.08 o 
   7  -5   7      100.10      105.62      4.66 o 
   8  -5   7        5.13        3.81      2.36 o 
   9  -5   7       22.11       25.68      3.38 o 
  10  -5   7        5.90        5.68      3.39 o 
  11  -5   7        6.14        5.07      5.16 o 
 -11  -4   7       12.80       10.54      2.39 o 
 -10  -4   7        8.55        9.33      3.79 o 
  -9  -4   7       21.95       17.09      2.27 o 
  -8  -4   7        5.37        8.34      1.82 o 
  -7  -4   7      193.21      192.02      4.70 o 
  -6  -4   7       71.58       72.17      3.07 o 
  -5  -4   7        7.41        8.77      1.08 o 
  -4  -4   7      187.02      196.32      4.10 o 
  -3  -4   7      140.83      146.09      2.18 o 
  -2  -4   7       20.73       15.51      0.91 o 
  -1  -4   7        5.22        3.03      0.46 o 
   0  -4   7      269.67      314.05      4.55 o 
   1  -4   7       32.50       31.63      2.04 o 
   2  -4   7       10.07       15.51      2.46 o 
   3  -4   7      541.67      522.48     10.40 o 
   4  -4   7       27.35       25.85      2.27 o 
   5  -4   7      269.60      234.67      5.24 o 
   6  -4   7       17.68       18.15      2.90 o 
   7  -4   7       29.33       30.15      2.00 o 
   8  -4   7      161.18      166.43      7.07 o 
   9  -4   7       87.96       95.98      9.74 o 
  10  -4   7       18.81       19.10      3.60 o 
  11  -4   7       80.85       90.51      7.09 o 
 -11  -3   7        2.84       -0.10      1.76 o 
 -10  -3   7        9.71        5.49      2.34 o 
  -9  -3   7        4.65        2.07      1.96 o 
  -8  -3   7       17.51       11.57      2.38 o 
  -7  -3   7      220.79      213.64      3.98 o 
  -6  -3   7       73.16       75.27      3.21 o 
  -5  -3   7        3.41        3.26      0.82 o 
  -4  -3   7        0.63        0.06      0.60 o 
  -3  -3   7      338.76      313.62      4.61 o 
  -2  -3   7       96.68      104.31      1.47 o 
  -1  -3   7      261.76      253.16      3.04 o 
   0  -3   7     1519.27     1550.02     18.84 o 
   1  -3   7        7.50       10.17      0.80 o 
   2  -3   7     1984.03     2016.63     24.22 o 
   3  -3   7       25.00       38.59      1.51 o 
   4  -3   7       27.87       37.90      1.63 o 
   5  -3   7       72.52       77.04      2.62 o 
   6  -3   7      435.56      409.48      7.90 o 
   7  -3   7       40.35       36.13      3.19 o 
   8  -3   7       21.73       20.63      2.51 o 
   9  -3   7        7.29        5.13      3.39 o 
  10  -3   7        0.00        1.70      2.76 o 
  11  -3   7        5.69        8.21      3.61 o 
 -12  -2   7        0.06       -0.21      1.71 o 
 -11  -2   7        0.93       -0.87      1.63 o 
 -10  -2   7        0.21        0.06      1.48 o 
  -9  -2   7        0.01       -1.08      1.19 o 
  -8  -2   7       46.88       45.70      2.54 o 
  -7  -2   7        0.01       -0.68      0.83 o 
  -6  -2   7      277.72      276.83      4.06 o 
  -5  -2   7       51.71       41.95      1.28 o 
  -4  -2   7       78.28       83.73      1.61 o 
  -3  -2   7        9.36        6.94      0.60 o 
  -2  -2   7     2052.47     2148.81     19.82 o 
  -1  -2   7       41.21       32.42      1.09 o 
   0  -2   7     1025.49     1104.44     12.22 o 
   1  -2   7      258.46      243.67      3.69 o 
   2  -2   7       81.32       76.11      1.86 o 
   3  -2   7      502.82      514.10      7.01 o 
   4  -2   7      106.85      116.05      3.88 o 
   5  -2   7       70.75       62.57      2.62 o 
   6  -2   7      278.14      271.90      6.07 o 
   7  -2   7        8.81       11.86      2.07 o 
   8  -2   7        1.47        1.38      1.91 o 
   9  -2   7        0.97       -2.05      2.05 o 
  10  -2   7        1.81        5.02      2.98 o 
  11  -2   7       17.92       21.21      4.53 o 
 -12  -1   7        1.29       -0.79      1.90 o 
 -11  -1   7        1.59        0.78      1.53 o 
 -10  -1   7        0.63        2.35      1.54 o 
  -9  -1   7        0.27        0.45      1.17 o 
  -8  -1   7        1.41        1.60      1.07 o 
  -7  -1   7      178.96      172.81      3.39 o 
  -6  -1   7       24.22       27.19      1.60 o 
  -5  -1   7      172.83      156.02      2.96 o 
  -4  -1   7      816.22      796.32      8.55 o 
  -3  -1   7       91.46       91.34      1.82 o 
  -2  -1   7     1240.20     1226.13     11.61 o 
  -1  -1   7      803.77      809.57      7.41 o 
   0  -1   7     1130.04     1185.67     12.58 o 
   1  -1   7      294.26      283.29      3.49 o 
   2  -1   7      488.80      471.85      5.97 o 
   3  -1   7       80.87       81.22      1.94 o 
   4  -1   7       21.34       20.99      1.21 o 
   5  -1   7        0.86        1.07      0.84 o 
   6  -1   7       77.65       87.35      4.25 o 
   7  -1   7        0.12        1.17      1.72 o 
   8  -1   7        5.31        1.00      2.39 o 
   9  -1   7        0.10        2.23      2.76 o 
  10  -1   7        1.10        0.59      3.11 o 
  11  -1   7        0.61        3.10      3.55 o 
 -12   0   7        6.62        5.19      1.33 o 
 -11   0   7        6.36        7.04      2.00 o 
 -10   0   7        4.97        3.71      1.48 o 
  -9   0   7       91.13       81.62      3.24 o 
  -8   0   7      122.70      121.56      3.09 o 
  -7   0   7        0.21       -0.59      0.78 o 
  -6   0   7      357.02      336.44      4.19 o 
  -5   0   7      152.88      157.10      2.25 o 
  -4   0   7      137.29      140.17      2.33 o 
  -3   0   7      432.85      478.45      5.44 o 
  -2   0   7     1294.45     1297.86     13.96 o 
  -1   0   7     2739.78     2875.93     27.69 o 
   0   0   7       24.05       20.10      0.70 o 
   1   0   7       65.71       78.10      1.56 o 
   2   0   7        2.59        0.99      0.49 o 
   3   0   7        7.72        6.68      0.73 o 
   4   0   7       24.08       22.50      1.07 o 
   5   0   7       28.55       33.23      1.48 o 
   6   0   7       39.06       39.75      4.03 o 
   7   0   7        5.88        1.01      2.27 o 
   8   0   7        0.60       -1.99      2.40 o 
   9   0   7       12.53       13.88      3.85 o 
  10   0   7        0.15        3.75      3.44 o 
 -12   1   7        9.69       10.92      3.47 o 
 -11   1   7       12.05       12.90      2.34 o 
 -10   1   7       27.60       30.94      2.21 o 
  -9   1   7       47.79       48.56      2.62 o 
  -8   1   7        6.87        7.77      1.41 o 
  -7   1   7        4.86        2.78      0.77 o 
  -6   1   7      177.15      192.53      2.81 o 
  -5   1   7      180.38      175.50      2.55 o 
  -4   1   7      258.01      254.37      3.18 o 
  -3   1   7       58.75       70.99      1.73 o 
  -2   1   7     5394.24     5439.76     54.68 o 
  -1   1   7      124.77      126.35      2.70 o 
   0   1   7       43.10       46.15      1.29 o 
   1   1   7       79.40       84.57      1.61 o 
   2   1   7      175.35      193.25      2.74 o 
   3   1   7        9.00        9.44      1.12 o 
   4   1   7      171.26      160.43      4.08 o 
   5   1   7        1.67        3.64      1.47 o 
   6   1   7       68.97       68.46      3.10 o 
   7   1   7        6.41        7.98      2.92 o 
   8   1   7       22.41       20.76      2.81 o 
   9   1   7        1.86        7.06      3.44 o 
  10   1   7        1.86       -0.48      3.69 o 
 -12   2   7        0.17       -0.87      2.80 o 
 -11   2   7        0.02       -0.07      2.08 o 
 -10   2   7      132.09      134.61      4.22 o 
  -9   2   7       13.98       15.77      1.69 o 
  -8   2   7        5.81       10.00      1.54 o 
  -7   2   7      213.28      233.98      3.72 o 
  -6   2   7       66.22       74.60      1.78 o 
  -5   2   7      169.59      149.72      2.53 o 
  -4   2   7       14.07       13.33      1.31 o 
  -3   2   7       29.29       31.68      1.18 o 
  -2   2   7       54.51       40.52      1.51 o 
  -1   2   7        4.54        3.99      0.75 o 
   0   2   7      215.22      234.15      3.96 o 
   1   2   7        1.07        1.63      0.57 o 
   2   2   7      105.60      105.83      2.86 o 
   3   2   7        5.62        6.88      0.85 o 
   4   2   7       17.25       18.85      0.76 o 
   5   2   7      343.18      317.86     10.39 o 
   6   2   7        9.29        8.89      2.10 o 
   7   2   7       82.11       88.31      5.49 o 
   8   2   7        5.88        5.07      2.65 o 
   9   2   7        8.61        7.14      2.15 o 
 -12   3   7        0.29       -0.13      2.42 o 
 -11   3   7        2.35        1.37      2.11 o 
 -10   3   7        0.73       -2.65      2.99 o 
  -9   3   7       80.99       77.44      4.38 o 
  -8   3   7       79.37       78.46      2.49 o 
  -7   3   7       15.52       17.22      1.26 o 
  -6   3   7       10.45       11.73      0.94 o 
  -5   3   7      140.09      139.62      2.59 o 
  -4   3   7       80.07       78.01      2.03 o 
  -3   3   7        0.51        1.04      0.76 o 
  -2   3   7       11.43       13.71      1.14 o 
  -1   3   7      121.65      121.82      2.62 o 
   0   3   7       13.68        9.41      1.03 o 
   1   3   7        0.38       -0.26      0.63 o 
   2   3   7       36.64       32.29      1.62 o 
   3   3   7      154.05      149.55      3.15 o 
   4   3   7      171.72      161.06      3.24 o 
   5   3   7        0.13       -0.65      0.65 o 
   6   3   7        3.45        4.86      3.17 o 
   7   3   7       98.40      101.92      6.22 o 
   8   3   7        0.85        1.58      2.46 o 
   9   3   7        8.57        8.98      2.64 o 
 -12   4   7        5.11        3.81      2.77 o 
 -11   4   7        9.12       16.52      2.94 o 
 -10   4   7       26.55       24.42      3.10 o 
  -9   4   7       22.54       23.62      1.30 o 
  -8   4   7       47.72       47.42      1.85 o 
  -7   4   7       48.42       44.98      1.87 o 
  -6   4   7      199.02      188.99      3.66 o 
  -5   4   7       96.59       87.48      3.32 o 
  -4   4   7       24.74       25.95      1.40 o 
  -3   4   7        5.35        3.15      0.94 o 
  -2   4   7      178.34      183.98      3.44 o 
  -1   4   7      189.67      198.96      4.38 o 
   0   4   7       13.45       16.73      1.47 o 
   1   4   7      150.74      152.53      4.22 o 
   2   4   7       13.60       12.26      1.45 o 
   3   4   7       78.96       74.97      4.07 o 
   4   4   7        0.01        0.30      1.12 o 
   5   4   7        2.33        0.96      1.49 o 
   6   4   7       56.98       55.90      5.94 o 
   7   4   7        3.61        3.90      2.39 o 
   8   4   7       14.41       14.89      5.16 o 
 -12   5   7        1.86        0.82      3.54 o 
 -11   5   7       12.57       13.20      3.32 o 
 -10   5   7        5.51        6.20      2.43 o 
  -9   5   7       19.89       21.17      2.86 o 
  -8   5   7        4.99        4.97      0.84 o 
  -7   5   7        2.54        1.56      0.93 o 
  -6   5   7        0.20        0.13      0.94 o 
  -5   5   7       25.37       24.02      1.62 o 
  -4   5   7       66.32       67.74      2.88 o 
  -3   5   7      120.46      117.18      3.84 o 
  -2   5   7        5.26        5.87      1.34 o 
  -1   5   7      228.05      217.01      4.36 o 
   0   5   7      106.07      104.74      3.45 o 
   1   5   7        4.55        4.71      1.38 o 
   2   5   7      124.85      130.56      7.09 o 
   3   5   7        5.20        5.59      1.44 o 
   4   5   7        4.33        1.76      1.36 o 
   5   5   7        0.82       -0.05      1.77 o 
   6   5   7       16.08       17.38      2.00 o 
   7   5   7        0.99        0.81      2.98 o 
 -11   6   7        0.04        2.36      3.84 o 
 -10   6   7       13.33       13.60      3.47 o 
  -9   6   7       14.07       11.91      2.56 o 
  -8   6   7       15.80       13.15      2.54 o 
  -7   6   7       45.95       40.58      3.03 o 
  -6   6   7       62.24       62.90      2.62 o 
  -5   6   7       28.60       27.05      1.75 o 
  -4   6   7       68.10       67.00      2.86 o 
  -3   6   7       29.48       34.62      2.55 o 
  -2   6   7       89.18       76.80      3.02 o 
  -1   6   7       88.00       84.28      3.13 o 
   0   6   7        2.24        1.50      1.41 o 
   1   6   7      188.52      182.49      5.10 o 
   2   6   7        5.52        2.58      1.70 o 
   3   6   7       29.75       26.16      2.42 o 
   4   6   7        9.51       12.53      2.26 o 
   5   6   7       26.65       24.38      2.43 o 
   6   6   7        3.10        4.29      1.92 o 
 -11   7   7        0.05        0.57      4.28 o 
 -10   7   7        0.16        3.90      5.46 o 
  -9   7   7        9.48       13.01      2.72 o 
  -8   7   7       15.68       12.75      3.35 o 
  -7   7   7       10.28       10.78      2.42 o 
  -6   7   7        7.44        7.40      1.62 o 
  -5   7   7        4.29        3.72      1.14 o 
  -4   7   7      102.92      101.64      4.93 o 
  -3   7   7       15.00       15.80      1.75 o 
  -2   7   7       34.36       36.04      2.37 o 
  -1   7   7        0.36        2.36      1.49 o 
   0   7   7       77.71       69.24      3.51 o 
   1   7   7       43.53       37.97      2.77 o 
   2   7   7       49.58       45.20      3.15 o 
   3   7   7       36.76       38.42      3.00 o 
   4   7   7        0.47        1.80      1.90 o 
   5   7   7        0.16       -0.77      1.73 o 
 -10   8   7        2.99        1.87      2.37 o 
  -9   8   7        0.44        0.64      2.55 o 
  -8   8   7        1.57        1.75      2.04 o 
  -7   8   7       36.92       35.98      3.69 o 
  -6   8   7        1.98        2.81      2.16 o 
  -5   8   7      121.85      130.28      4.95 o 
  -4   8   7        0.85        0.41      1.27 o 
  -3   8   7       12.19       12.32      1.72 o 
  -2   8   7        0.09        0.34      1.51 o 
  -1   8   7        0.08       -0.48      1.38 o 
   0   8   7        5.57        5.64      1.93 o 
   1   8   7        9.15       12.08      2.18 o 
   2   8   7        4.95        3.80      1.69 o 
   3   8   7        9.53        8.16      2.16 o 
   4   8   7       18.31       16.19      2.52 o 
  -9   9   7        7.02        6.96      3.25 o 
  -8   9   7       10.96       13.12      3.22 o 
  -7   9   7        4.66        5.78      2.50 o 
  -6   9   7       51.95       53.31      4.33 o 
  -5   9   7       42.24       48.17      4.20 o 
  -4   9   7        4.39        6.68      4.63 o 
  -3   9   7        2.61        3.44      1.72 o 
  -2   9   7       15.86       17.12      2.73 o 
  -1   9   7       22.58       19.93      2.44 o 
   0   9   7        4.70        3.80      1.88 o 
   1   9   7        0.43        2.20      1.92 o 
   2   9   7       15.07        9.47      2.02 o 
  -7  10   7        9.00       12.69      4.13 o 
  -6  10   7        1.78        1.32      3.05 o 
  -5  10   7        2.53       -2.36      3.98 o 
  -4  10   7       10.32       12.46      3.69 o 
  -3  10   7        5.50        4.43      1.60 o 
  -2  10   7        0.16       -1.72      1.72 o 
  -1  10   7        5.20        3.44      1.85 o 
   0 -13   8        8.05        3.54      4.72 o 
   1 -13   8       99.53      123.61     11.51 o 
   2 -13   8        2.94        3.25      3.84 o 
   3 -13   8       12.07       12.39      4.43 o 
   4 -13   8        4.57        5.02      3.84 o 
   5 -13   8        2.54        2.66      3.54 o 
  -3 -12   8        0.26        0.00      4.72 o 
  -2 -12   8       55.45       62.54      8.85 o 
  -1 -12   8        3.23        0.00      4.13 o 
   0 -12   8       86.40       92.04      9.74 o 
   1 -12   8        0.37        0.30      3.54 o 
   2 -12   8        1.08        3.54      3.54 o 
   3 -12   8       54.33       62.54      7.08 o 
   4 -12   8       11.73        8.56      3.84 o 
   5 -12   8       17.81       19.18      4.13 o 
   6 -12   8        1.27        4.13      2.95 o 
   7 -12   8        0.10       -2.36      2.36 o 
  -4 -11   8        9.77       10.98      4.28 o 
  -3 -11   8      125.27      126.69      8.56 o 
  -2 -11   8        6.60        6.79      4.43 o 
  -1 -11   8       27.18       26.55      5.61 o 
   0 -11   8       51.15       54.28      6.79 o 
   1 -11   8       25.34       28.03      5.02 o 
   2 -11   8       58.57       62.25      6.49 o 
   3 -11   8       14.12       12.10      3.54 o 
   4 -11   8        0.24       -1.77      2.66 o 
   5 -11   8        3.96        7.08      2.95 o 
   6 -11   8        0.32        3.84      2.66 o 
   7 -11   8        0.12       -0.89      2.36 o 
   8 -11   8        0.15        4.72      2.66 o 
   9 -11   8        1.92        4.13      2.66 o 
  -6 -10   8       24.85       29.77      5.31 o 
  -5 -10   8       14.44       16.82      3.04 o 
  -4 -10   8      175.23      185.81     19.62 o 
  -3 -10   8       44.02       46.44      3.87 o 
  -2 -10   8       56.04       65.49      7.67 o 
  -1 -10   8      139.60      144.55     10.03 o 
   0 -10   8        5.57        7.38      3.25 o 
   1 -10   8       28.86       33.34      4.72 o 
   2 -10   8       44.74       39.83      4.72 o 
   3 -10   8        0.03       -1.48      2.07 o 
   4 -10   8       47.49       35.99      4.13 o 
   5 -10   8        1.25        0.30      1.77 o 
   6 -10   8        0.00        0.59      1.77 o 
   7 -10   8        0.51        0.30      1.77 o 
   8 -10   8        0.34        0.30      2.07 o 
   9 -10   8        1.07        2.66      2.36 o 
  -7  -9   8       42.77       41.44      2.74 o 
  -6  -9   8        6.71        9.89      3.32 o 
  -5  -9   8       47.51       48.46      4.47 o 
  -4  -9   8       26.66       25.20      2.99 o 
  -3  -9   8       90.69       97.34      7.16 o 
  -2  -9   8       22.33       16.16      2.08 o 
  -1  -9   8        2.89        1.77      2.95 o 
   0  -9   8      101.71       95.61      4.90 o 
   1  -9   8        0.16        0.30      1.46 o 
   2  -9   8        1.95        2.75      1.55 o 
   3  -9   8       47.86       52.74      3.02 o 
   4  -9   8        4.28        6.53      1.34 o 
   5  -9   8       11.60       14.09      1.77 o 
   6  -9   8        6.21        7.74      1.92 o 
   7  -9   8       15.93       13.72      1.46 o 
   8  -9   8        6.76        6.26      2.66 o 
   9  -9   8        1.63       -1.37      1.87 o 
  10  -9   8       15.71       10.12      2.81 o 
  -8  -8   8       66.30       66.12      5.37 o 
  -7  -8   8        8.60        8.01      2.51 o 
  -6  -8   8       62.57       61.74      3.00 o 
  -5  -8   8       19.08       21.95      2.80 o 
  -4  -8   8        7.15       11.29      2.83 o 
  -3  -8   8       82.96       83.86      4.15 o 
  -2  -8   8       44.34       46.56      2.61 o 
  -1  -8   8        9.69        6.54      1.97 o 
   0  -8   8      109.70       96.79     11.06 o 
   1  -8   8      102.45       91.59      3.29 o 
   2  -8   8      628.17      584.54     11.93 o 
   3  -8   8      159.04      161.64      4.80 o 
   4  -8   8      117.71      126.42      3.65 o 
   5  -8   8      145.33      139.87      3.55 o 
   6  -8   8       48.32       50.99      1.81 o 
   7  -8   8       21.56       22.35      1.72 o 
   8  -8   8        1.86        2.29      1.10 o 
   9  -8   8       22.51       24.76      3.14 o 
  10  -8   8        8.22       12.34      4.57 o 
  -9  -7   8       10.25        9.42      2.38 o 
  -8  -7   8       20.53       21.77      2.55 o 
  -7  -7   8       57.93       62.78      3.75 o 
  -6  -7   8       13.03       12.36      1.69 o 
  -5  -7   8        3.53        1.41      0.91 o 
  -4  -7   8        3.64        3.58      1.69 o 
  -3  -7   8        4.31        1.75      1.47 o 
  -2  -7   8       57.32       62.22      2.75 o 
  -1  -7   8       34.76       41.31      2.35 o 
   0  -7   8        1.82       -0.05      1.13 o 
   1  -7   8        4.65        4.11      1.05 o 
   2  -7   8      509.82      484.15      9.37 o 
   3  -7   8       38.04       29.98      1.33 o 
   4  -7   8       20.02       14.14      1.85 o 
   5  -7   8       15.14       17.57      2.08 o 
   6  -7   8        3.80        5.31      3.84 o 
   7  -7   8        0.46        0.14      0.82 o 
   8  -7   8       51.60       63.61      2.84 o 
   9  -7   8       15.43       18.65      2.84 o 
  10  -7   8        9.51       12.52      2.99 o 
  11  -7   8        2.42        4.37      3.25 o 
  -9  -6   8        0.02        0.32      1.83 o 
  -8  -6   8        5.86        5.50      1.87 o 
  -7  -6   8        0.87        0.15      1.44 o 
  -6  -6   8       45.60       43.44      2.45 o 
  -5  -6   8       20.19       23.27      1.67 o 
  -4  -6   8      171.45      162.97      3.04 o 
  -3  -6   8      618.25      589.22     10.40 o 
  -2  -6   8      637.21      623.46      7.02 o 
  -1  -6   8      179.76      170.25      3.27 o 
   0  -6   8      555.87      558.50      8.47 o 
   1  -6   8       26.64       26.61      1.36 o 
   2  -6   8      366.02      322.17      5.69 o 
   3  -6   8       36.47       35.57      2.47 o 
   4  -6   8       32.76       39.85      2.99 o 
   5  -6   8       81.98       69.81      3.79 o 
   6  -6   8        4.24        4.43      0.77 o 
   7  -6   8        4.41        9.05      1.78 o 
   8  -6   8        2.20        0.66      1.19 o 
   9  -6   8       15.27       12.85      2.81 o 
  10  -6   8        2.62        1.66      2.28 o 
  11  -6   8        3.05        4.80      2.89 o 
 -10  -5   8        6.23        7.34      2.18 o 
  -9  -5   8       17.63       15.89      2.29 o 
  -8  -5   8       27.70       33.33      2.65 o 
  -7  -5   8       38.24       34.58      2.32 o 
  -6  -5   8        5.82        4.52      1.27 o 
  -5  -5   8      465.91      457.85      6.90 o 
  -4  -5   8      257.43      260.37      4.30 o 
  -3  -5   8      470.38      450.80      6.32 o 
  -2  -5   8        4.97       10.03      0.84 o 
  -1  -5   8      732.55      749.17      9.86 o 
   0  -5   8       47.54       41.43      1.51 o 
   1  -5   8      114.66      110.29      2.68 o 
   2  -5   8      225.06      213.19      3.61 o 
   3  -5   8        2.06        1.31      1.20 o 
   4  -5   8      281.19      274.84      8.08 o 
   5  -5   8       23.24       25.25      2.66 o 
   6  -5   8      111.19      101.16      2.99 o 
   7  -5   8       50.53       43.35      2.55 o 
   8  -5   8       18.02       13.94      2.50 o 
   9  -5   8        2.90        2.69      2.23 o 
  10  -5   8        3.21       -1.43      2.50 o 
  11  -5   8       19.13       16.31      6.34 o 
 -11  -4   8        0.01       -0.98      1.83 o 
 -10  -4   8       14.29       12.68      2.26 o 
  -9  -4   8       30.80       26.06      2.55 o 
  -8  -4   8        7.28        7.28      2.27 o 
  -7  -4   8       64.76       64.34      3.71 o 
  -6  -4   8       69.50       64.61      2.74 o 
  -5  -4   8       88.34       87.13      2.48 o 
  -4  -4   8      399.30      387.00      4.82 o 
  -3  -4   8      231.16      225.33      2.91 o 
  -2  -4   8     1709.21     1771.75     20.11 o 
  -1  -4   8      364.35      372.45      4.23 o 
   0  -4   8      153.52      139.33      3.08 o 
   1  -4   8     1063.89     1077.84     14.85 o 
   2  -4   8       42.29       45.67      3.01 o 
   3  -4   8       77.54       82.34      2.98 o 
   4  -4   8       21.81       21.21      1.04 o 
   5  -4   8        0.14       -0.08      0.83 o 
   6  -4   8       60.65       61.41      2.42 o 
   7  -4   8        0.06        3.20      1.13 o 
   8  -4   8       32.75       31.75      4.28 o 
   9  -4   8       19.87       25.97      5.16 o 
  10  -4   8        6.02        6.61      3.10 o 
  11  -4   8        6.66        3.77      4.28 o 
 -11  -3   8        0.71       -0.66      1.74 o 
 -10  -3   8       74.80       74.42      3.94 o 
  -9  -3   8       18.03       21.09      2.39 o 
  -8  -3   8       41.40       39.87      2.77 o 
  -7  -3   8      274.20      271.26      5.80 o 
  -6  -3   8      487.94      456.92      6.44 o 
  -5  -3   8      401.73      377.08      5.66 o 
  -4  -3   8        2.12        1.99      0.62 o 
  -3  -3   8     1030.92     1079.51     10.01 o 
  -2  -3   8      161.14      167.62      2.58 o 
  -1  -3   8      718.76      719.97      7.51 o 
   0  -3   8      594.14      610.11      7.34 o 
   1  -3   8        2.20        8.03      0.68 o 
   2  -3   8      629.71      634.72      8.44 o 
   3  -3   8       47.42       48.61      1.78 o 
   4  -3   8        3.51        3.54      1.75 o 
   5  -3   8      117.05      120.21      3.71 o 
   6  -3   8        0.27       -0.50      1.02 o 
   7  -3   8        0.19       -0.05      1.54 o 
   8  -3   8        1.71        2.68      3.54 o 
   9  -3   8        0.15       -2.04      2.23 o 
  10  -3   8       40.78       49.21      5.17 o 
  11  -3   8        3.83        5.06      4.57 o 
 -11  -2   8        9.90        8.56      2.13 o 
 -10  -2   8        3.37        5.04      1.84 o 
  -9  -2   8        0.03        0.44      1.42 o 
  -8  -2   8      215.52      208.32      5.49 o 
  -7  -2   8        1.78        0.72      1.11 o 
  -6  -2   8     1137.92     1103.19     13.59 o 
  -5  -2   8        1.39       -0.21      0.75 o 
  -4  -2   8        3.99        2.70      0.70 o 
  -3  -2   8      205.39      217.82      2.80 o 
  -2  -2   8       36.29       34.32      1.47 o 
  -1  -2   8       69.91       66.96      1.78 o 
   0  -2   8      514.41      519.83      5.54 o 
   1  -2   8       48.96       58.87      2.00 o 
   2  -2   8      164.60      180.68      3.44 o 
   3  -2   8      146.28      157.67      2.94 o 
   4  -2   8      106.39      111.52      2.83 o 
   5  -2   8      324.31      330.76      6.81 o 
   6  -2   8      114.95      114.70      4.55 o 
   7  -2   8       52.42       52.02      5.40 o 
   8  -2   8       11.74       11.33      2.95 o 
   9  -2   8        1.47       -0.65      2.48 o 
  10  -2   8        0.28        0.26      2.81 o 
 -12  -1   8        8.79       11.91      3.44 o 
 -11  -1   8       10.08        9.10      2.02 o 
 -10  -1   8       13.49       14.25      2.75 o 
  -9  -1   8      126.00      126.07      4.34 o 
  -8  -1   8       27.73       24.97      2.14 o 
  -7  -1   8       71.41       60.70      2.28 o 
  -6  -1   8        5.24        5.54      0.85 o 
  -5  -1   8       11.90       10.61      0.81 o 
  -4  -1   8        1.88        1.44      0.57 o 
  -3  -1   8        3.27        6.78      0.69 o 
  -2  -1   8      339.37      346.81      4.11 o 
  -1  -1   8        6.71        6.54      0.55 o 
   0  -1   8      195.06      215.79      3.02 o 
   1  -1   8      483.44      469.94      5.48 o 
   2  -1   8        5.77        5.01      0.74 o 
   3  -1   8      214.16      235.89      3.98 o 
   4  -1   8       15.57       14.06      1.26 o 
   5  -1   8       49.24       48.60      2.65 o 
   6  -1   8      254.17      263.04      7.47 o 
   7  -1   8      138.06      125.45      5.26 o 
   8  -1   8       40.57       64.49      5.45 o 
   9  -1   8        0.14        2.51      2.92 o 
  10  -1   8       12.41        8.00      3.65 o 
 -12   0   8       27.76       27.41      2.62 o 
 -11   0   8       39.66       54.66      3.26 o 
 -10   0   8       15.31       17.12      2.21 o 
  -9   0   8        0.47       -0.30      1.31 o 
  -8   0   8       14.02       19.56      1.84 o 
  -7   0   8        0.53       -0.57      0.90 o 
  -6   0   8        0.23       -0.14      0.60 o 
  -5   0   8        2.85        2.26      0.78 o 
  -4   0   8      101.81       93.27      1.94 o 
  -3   0   8      165.58      183.03      2.76 o 
  -2   0   8      759.24      779.66      8.19 o 
  -1   0   8      768.22      786.92      7.82 o 
   0   0   8      476.97      464.65      5.10 o 
   1   0   8       49.27       53.47      1.44 o 
   2   0   8      297.81      304.66      4.74 o 
   3   0   8       17.64       19.91      1.06 o 
   4   0   8       81.37       78.27      1.85 o 
   5   0   8      335.20      343.71      5.36 o 
   6   0   8        5.64        7.65      2.08 o 
   7   0   8       34.95       31.54      4.11 o 
   8   0   8       13.45       20.40      3.84 o 
   9   0   8       30.04       29.86      4.80 o 
  10   0   8        0.02        0.19      3.23 o 
 -12   1   8        2.85        3.26      3.84 o 
 -11   1   8       27.31       29.71      2.73 o 
 -10   1   8       13.80       12.53      2.17 o 
  -9   1   8       19.67       21.82      2.00 o 
  -8   1   8        8.39        7.13      1.54 o 
  -7   1   8      166.05      159.45      4.17 o 
  -6   1   8       30.36       29.10      1.54 o 
  -5   1   8       28.53       32.16      1.22 o 
  -4   1   8      377.83      403.45      5.32 o 
  -3   1   8        2.64        2.18      0.70 o 
  -2   1   8      837.87      852.98      9.59 o 
  -1   1   8      444.86      467.92      5.96 o 
   0   1   8      103.78      101.78      1.86 o 
   1   1   8        4.09        4.90      0.61 o 
   2   1   8      215.55      230.77      5.11 o 
   3   1   8      158.97      164.57      4.13 o 
   4   1   8       72.50       72.39      4.76 o 
   5   1   8        1.44        1.72      1.27 o 
   6   1   8       79.49       85.56      3.47 o 
   7   1   8        1.94       -1.83      1.83 o 
   8   1   8        4.30        5.22      3.23 o 
   9   1   8        8.22       10.79      3.95 o 
 -12   2   8        5.75        7.84      3.26 o 
 -11   2   8        6.89        8.51      1.54 o 
 -10   2   8       23.58       23.84      2.56 o 
  -9   2   8        4.43        2.68      1.51 o 
  -8   2   8        3.39        3.41      1.20 o 
  -7   2   8       98.71       90.18      3.32 o 
  -6   2   8       10.92       16.11      1.14 o 
  -5   2   8      660.72      646.38      7.36 o 
  -4   2   8       86.44       81.64      2.02 o 
  -3   2   8      725.56      725.85      7.94 o 
  -2   2   8      293.30      264.83      4.10 o 
  -1   2   8       30.39       26.72      1.47 o 
   0   2   8      205.24      195.54      3.27 o 
   1   2   8        5.68        6.37      0.85 o 
   2   2   8      114.99      115.10      2.52 o 
   3   2   8       16.68       18.81      1.03 o 
   4   2   8       79.88       75.50      4.32 o 
   5   2   8       14.63       21.08      2.50 o 
   6   2   8        8.38        5.72      3.36 o 
   7   2   8        2.11        4.01      1.99 o 
   8   2   8        0.33        1.26      1.88 o 
   9   2   8        3.49        2.78      5.31 o 
 -12   3   8        0.78        0.55      2.83 o 
 -11   3   8        0.05        2.51      2.43 o 
 -10   3   8        4.66        6.60      1.42 o 
  -9   3   8        0.72       -1.09      1.09 o 
  -8   3   8       83.59       87.49      2.99 o 
  -7   3   8       43.61       49.21      2.26 o 
  -6   3   8       17.21       13.56      1.19 o 
  -5   3   8      368.60      371.56      5.35 o 
  -4   3   8      119.31      119.33      2.52 o 
  -3   3   8      796.37      766.32      9.09 o 
  -2   3   8      234.48      228.19      3.91 o 
  -1   3   8      594.10      592.85     10.17 o 
   0   3   8      102.48       96.90      2.69 o 
   1   3   8        3.27        2.81      0.87 o 
   2   3   8      104.31       99.05      2.32 o 
   3   3   8      132.47      140.27      3.41 o 
   4   3   8        5.42        5.77      1.26 o 
   5   3   8        7.13        8.85      2.25 o 
   6   3   8        0.23        0.71      1.95 o 
   7   3   8        0.20       -1.30      1.98 o 
   8   3   8        0.57        2.21      2.19 o 
 -12   4   8       11.58       11.19      3.40 o 
 -11   4   8        3.94        4.50      2.40 o 
 -10   4   8        0.14        2.56      2.24 o 
  -9   4   8       79.48       85.73      3.96 o 
  -8   4   8        5.18        3.52      1.18 o 
  -7   4   8        2.05        3.93      1.16 o 
  -6   4   8      129.35      130.04      3.28 o 
  -5   4   8       99.86      100.02      2.85 o 
  -4   4   8      218.06      209.37      3.90 o 
  -3   4   8       17.51       19.58      1.49 o 
  -2   4   8       25.75       21.96      1.65 o 
  -1   4   8       69.39       59.61      2.39 o 
   0   4   8       54.13       54.28      2.28 o 
   1   4   8        7.06        8.87      1.45 o 
   2   4   8        0.00       -0.89      0.89 o 
   3   4   8       23.24       22.74      1.84 o 
   4   4   8        8.10       10.14      1.47 o 
   5   4   8       15.01       15.57      1.79 o 
   6   4   8       47.86       44.37      4.02 o 
   7   4   8       22.71       30.86      3.72 o 
 -11   5   8        2.49        6.15      2.56 o 
 -10   5   8       64.45       66.12      4.64 o 
  -9   5   8       13.72       19.94      2.91 o 
  -8   5   8       97.13       98.60      4.45 o 
  -7   5   8       86.49       97.95      3.01 o 
  -6   5   8       96.83      102.81      5.37 o 
  -5   5   8       15.50       16.50      1.51 o 
  -4   5   8       20.91       25.87      1.79 o 
  -3   5   8        2.78        5.28      1.29 o 
  -2   5   8       79.79       70.55      2.73 o 
  -1   5   8       41.23       39.95      2.15 o 
   0   5   8       22.20       20.22      1.85 o 
   1   5   8       32.47       27.69      2.07 o 
   2   5   8        0.02       -0.26      1.06 o 
   3   5   8        4.02        3.77      1.37 o 
   4   5   8        0.48        0.95      1.29 o 
   5   5   8       24.35       28.86      2.53 o 
   6   5   8        3.12        5.39      3.05 o 
 -11   6   8        5.06       10.09      3.17 o 
 -10   6   8       55.27       68.17      4.81 o 
  -9   6   8       55.04       44.80      3.90 o 
  -8   6   8        4.83        7.90      2.22 o 
  -7   6   8        0.87        0.82      1.30 o 
  -6   6   8       28.65       30.31      1.90 o 
  -5   6   8        5.85        8.06      1.36 o 
  -4   6   8        3.59        3.83      1.30 o 
  -3   6   8        5.27        8.91      2.10 o 
  -2   6   8        4.31        3.82      1.38 o 
  -1   6   8        3.52        3.33      1.50 o 
   0   6   8       16.48       16.30      2.00 o 
   1   6   8       18.33       20.44      2.18 o 
   2   6   8       14.47       10.79      1.67 o 
   3   6   8        0.18        1.81      1.59 o 
   4   6   8        2.94        1.40      1.61 o 
   5   6   8        5.84        6.95      2.23 o 
 -10   7   8        5.80        8.50      5.61 o 
  -9   7   8        0.28       -2.13      2.13 o 
  -8   7   8       34.62       33.49      5.11 o 
  -7   7   8       19.52       25.67      1.68 o 
  -6   7   8        0.03       -0.61      1.58 o 
  -5   7   8        1.01        0.73      1.29 o 
  -4   7   8        2.24        2.15      1.24 o 
  -3   7   8        7.16        4.81      1.66 o 
  -2   7   8       52.47       47.46      3.02 o 
  -1   7   8       13.65       18.03      2.20 o 
   0   7   8       49.33       49.59      3.15 o 
   1   7   8       11.88        7.56      2.43 o 
   2   7   8       13.42       12.82      1.91 o 
   3   7   8       47.63       51.06      3.33 o 
   4   7   8        0.19       -0.51      1.84 o 
  -9   8   8        0.02       -0.67      2.58 o 
  -8   8   8        2.26       -0.37      2.39 o 
  -7   8   8       29.85       32.35      6.03 o 
  -6   8   8        1.68        1.61      1.05 o 
  -5   8   8       11.45       10.62      2.02 o 
  -4   8   8        0.30       -1.83      1.83 o 
  -3   8   8       11.39       10.78      1.99 o 
  -2   8   8        0.05        0.35      1.67 o 
  -1   8   8        7.92        5.99      1.96 o 
   0   8   8        0.98        1.02      2.17 o 
   1   8   8        6.70        4.98      2.59 o 
   2   8   8       16.05       16.20      2.36 o 
   3   8   8        9.00        3.69      2.17 o 
  -8   9   8       14.48       13.87      4.43 o 
  -7   9   8       44.75       43.47      4.96 o 
  -6   9   8       46.22       44.34      5.75 o 
  -5   9   8        8.80        7.96      1.34 o 
  -4   9   8       41.13       46.29      6.68 o 
  -3   9   8        0.03        2.51      1.68 o 
  -2   9   8        2.43        2.24      1.76 o 
  -1   9   8        0.14       -1.72      1.72 o 
   0   9   8        0.65       -1.28      1.90 o 
   1   9   8        5.67        6.14      2.98 o 
  -5  10   8       28.55       29.62      7.38 o 
  -4  10   8        1.48        1.46      3.19 o 
  -3  10   8       18.31       21.38      2.58 o 
   0 -13   9        2.77        2.95      4.72 o 
   1 -13   9        4.51        4.72      4.43 o 
   2 -13   9        1.91       -1.77      3.54 o 
   3 -13   9       15.30       21.24      5.31 o 
   4 -13   9        2.58        0.00      3.25 o 
   5 -13   9        3.00        5.02      3.54 o 
  -2 -12   9       30.98       46.02      7.67 o 
  -1 -12   9        0.01       -3.54      3.54 o 
   0 -12   9        7.40       15.34      4.72 o 
   1 -12   9       33.96       28.91      5.61 o 
   2 -12   9       26.02       25.96      5.02 o 
   3 -12   9        5.39        3.84      3.54 o 
   4 -12   9        4.48       12.98      3.84 o 
   5 -12   9        4.84        6.20      3.25 o 
   6 -12   9        2.86        3.84      2.95 o 
   7 -12   9        0.60       -0.30      2.36 o 
  -4 -11   9        0.37        1.00      2.08 o 
  -3 -11   9        1.07       12.39      5.31 o 
  -2 -11   9        0.52        1.18      3.84 o 
  -1 -11   9       38.51       33.34      5.90 o 
   0 -11   9       19.64       15.34      4.43 o 
   1 -11   9        8.26        6.49      3.54 o 
   2 -11   9       83.92       90.86      7.67 o 
   3 -11   9       14.67       15.64      3.54 o 
   4 -11   9       96.61       91.75      6.79 o 
   5 -11   9        8.80        4.13      2.66 o 
   6 -11   9       18.64       17.70      3.25 o 
   7 -11   9       28.72       32.45      3.84 o 
   8 -11   9       20.15       31.57      3.84 o 
  -6 -10   9        6.06        6.26      3.19 o 
  -5 -10   9       46.11       57.05      5.24 o 
  -4 -10   9       85.46       93.26      6.64 o 
  -3 -10   9       37.25       33.20      9.00 o 
  -2 -10   9       64.95       57.82      7.08 o 
  -1 -10   9      177.19      178.45     10.92 o 
   0 -10   9       15.83       20.65      4.43 o 
   1 -10   9       39.88       38.65      5.02 o 
   2 -10   9        8.00        7.38      2.66 o 
   3 -10   9       69.26       77.88      5.90 o 
   4 -10   9       98.12      110.04      6.49 o 
   5 -10   9       31.43       30.73      2.29 o 
   6 -10   9       44.68       45.87      2.71 o 
   7 -10   9       15.98       13.41      2.36 o 
   8 -10   9        8.23        4.43      2.07 o 
   9 -10   9       13.79       18.00      2.95 o 
  -7  -9   9       17.57       21.63      4.32 o 
  -6  -9   9       25.88       27.70      4.24 o 
  -5  -9   9      100.85       95.20      5.29 o 
  -4  -9   9       32.06       39.12      4.77 o 
  -3  -9   9      201.28      219.25     11.80 o 
  -2  -9   9       74.93       85.26      7.97 o 
  -1  -9   9       45.02       44.55      5.61 o 
   0  -9   9       27.96       28.87      6.20 o 
   1  -9   9      103.02       91.16      6.20 o 
   2  -9   9       80.24       84.74      5.61 o 
   3  -9   9      114.27      103.72      4.06 o 
   4  -9   9       22.24       21.94      2.21 o 
   5  -9   9        5.76        9.12      1.25 o 
   6  -9   9        0.46       -0.74      1.33 o 
   7  -9   9        0.00        1.18      0.89 o 
   8  -9   9        0.21        0.58      1.10 o 
   9  -9   9        2.69        2.18      1.89 o 
  10  -9   9       23.11       24.16      7.08 o 
  -8  -8   9       38.81       39.83      3.51 o 
  -7  -8   9       11.93       13.72      2.11 o 
  -6  -8   9      100.92       98.52      5.65 o 
  -5  -8   9       54.96       47.85      3.77 o 
  -4  -8   9      135.85      127.12      4.99 o 
  -3  -8   9       14.22       18.95      2.15 o 
  -2  -8   9        1.60        3.80      1.08 o 
  -1  -8   9       39.33       41.89      5.02 o 
   0  -8   9       24.15       24.35      2.71 o 
   1  -8   9      329.44      309.60      7.69 o 
   2  -8   9       23.62       30.77      1.97 o 
   3  -8   9        2.32        2.78      0.90 o 
   4  -8   9        9.22       11.36      1.04 o 
   6  -8   9        0.58       -0.59      3.54 o 
   7  -8   9        1.20        0.26      2.22 o 
   8  -8   9        7.29        5.94      1.21 o 
   9  -8   9       15.39       20.24      2.95 o 
  10  -8   9        0.13       -2.05      2.95 o 
  -9  -7   9       54.04       49.11      3.51 o 
  -8  -7   9        4.54        6.24      1.97 o 
  -7  -7   9      108.75      111.54      6.69 o 
  -6  -7   9        9.54       13.38      3.01 o 
  -5  -7   9       41.85       41.22      4.40 o 
  -4  -7   9      374.72      370.64      9.21 o 
  -3  -7   9      343.03      319.27      7.88 o 
  -2  -7   9      344.69      343.15      7.64 o 
  -1  -7   9      266.21      264.50      6.75 o 
   0  -7   9       63.24       57.81      3.24 o 
   1  -7   9      124.21      119.07      2.94 o 
   2  -7   9       10.08       12.36      1.22 o 
   3  -7   9       15.61       12.39      0.97 o 
   4  -7   9       11.39       13.00      2.05 o 
   5  -7   9        0.44       -1.77      2.95 o 
   6  -7   9        0.02        7.08      3.84 o 
   7  -7   9        2.35        3.25      0.82 o 
   8  -7   9        9.73        7.99      1.66 o 
   9  -7   9        2.50        3.05      2.11 o 
  10  -7   9        0.18       -1.08      2.51 o 
  -9  -6   9       17.50       13.85      3.61 o 
  -8  -6   9       42.91       34.38      2.88 o 
  -7  -6   9        8.49        8.39      1.78 o 
  -6  -6   9       84.11       87.49      4.12 o 
  -5  -6   9      112.81      110.75      2.63 o 
  -4  -6   9        9.18        8.69      1.53 o 
  -3  -6   9        1.87        2.59      1.39 o 
  -2  -6   9       12.15       13.31      1.09 o 
  -1  -6   9        6.34        8.61      1.22 o 
   0  -6   9        9.44        9.86      1.79 o 
   1  -6   9      452.04      435.99      7.69 o 
   2  -6   9      100.18       88.49      2.43 o 
   3  -6   9       31.00       28.62      2.89 o 
   4  -6   9       33.00       30.25      2.72 o 
   5  -6   9       30.62       15.55      2.28 o 
   6  -6   9       36.73       40.24      4.41 o 
   7  -6   9       77.78       70.08      2.77 o 
   8  -6   9       11.87       16.19      2.66 o 
   9  -6   9       47.02       42.91      4.02 o 
  10  -6   9       12.51        8.89      3.10 o 
 -10  -5   9        0.02        1.24      2.30 o 
  -9  -5   9       27.53       27.73      2.72 o 
  -8  -5   9        2.35        0.84      1.60 o 
  -7  -5   9       71.17       67.42      3.38 o 
  -6  -5   9       26.01       29.52      2.06 o 
  -5  -5   9      202.91      194.81      3.76 o 
  -4  -5   9      276.78      278.85      4.14 o 
  -3  -5   9      154.90      144.94      3.26 o 
  -2  -5   9       29.41       28.49      1.22 o 
  -1  -5   9      635.04      665.23      8.30 o 
   0  -5   9      117.64      123.07      2.86 o 
   1  -5   9      655.83      628.99     10.32 o 
   2  -5   9      190.01      198.84      3.67 o 
   3  -5   9        0.52       -1.07      1.22 o 
   4  -5   9      332.15      329.99      9.41 o 
   5  -5   9       47.40       44.51      1.56 o 
   6  -5   9       82.24       83.42      2.92 o 
   7  -5   9       16.40       20.87      1.75 o 
   8  -5   9       24.30       24.84      4.72 o 
   9  -5   9        1.66        1.72      2.23 o 
  10  -5   9        1.57       -2.36      2.36 o 
  11  -5   9        1.46        1.43      3.69 o 
 -10  -4   9       12.22       17.00      2.45 o 
  -9  -4   9        5.29        6.12      1.93 o 
  -8  -4   9        0.19       -1.37      1.37 o 
  -7  -4   9       14.95       10.99      1.62 o 
  -6  -4   9        0.45        1.11      1.16 o 
  -5  -4   9      130.12      128.89      3.37 o 
  -4  -4   9       17.15       17.32      1.15 o 
  -3  -4   9      175.88      195.65      3.47 o 
  -2  -4   9      352.71      352.24      4.60 o 
  -1  -4   9       50.08       61.84      1.18 o 
   0  -4   9      417.62      427.25      6.65 o 
   1  -4   9       35.57       31.57      1.44 o 
   2  -4   9       41.81       34.03      2.02 o 
   3  -4   9      228.33      233.13      3.87 o 
   4  -4   9       65.18       53.41      2.85 o 
   5  -4   9      119.05      119.24      3.26 o 
   6  -4   9       11.80       15.78      1.47 o 
   7  -4   9        7.14        6.81      2.78 o 
   8  -4   9        5.27        5.72      3.69 o 
   9  -4   9        3.18        6.69      2.77 o 
  10  -4   9        4.51        3.75      2.83 o 
 -11  -3   9        5.79        8.82      2.25 o 
 -10  -3   9        5.82        4.81      1.94 o 
  -9  -3   9        6.47        6.19      1.85 o 
  -8  -3   9       21.43       17.45      2.05 o 
  -7  -3   9      268.33      264.34      5.66 o 
  -6  -3   9        2.54        4.02      1.17 o 
  -5  -3   9      128.90      134.74      2.72 o 
  -4  -3   9       88.74       94.63      2.08 o 
  -3  -3   9      162.36      173.01      2.21 o 
  -2  -3   9        4.80        5.32      0.63 o 
  -1  -3   9      494.08      463.43      5.46 o 
   0  -3   9     1216.94     1265.61     14.70 o 
   1  -3   9      106.46      100.26      2.22 o 
   2  -3   9      481.78      480.72      7.45 o 
   3  -3   9        2.30        1.04      1.32 o 
   4  -3   9      543.95      535.51      9.47 o 
   5  -3   9        0.18        0.50      1.04 o 
   6  -3   9        1.02        1.40      1.14 o 
   7  -3   9       22.91       25.90      2.63 o 
   8  -3   9        0.86        0.81      2.28 o 
   9  -3   9        4.82        5.67      2.76 o 
  10  -3   9        2.74       -2.48      2.48 o 
 -11  -2   9        5.75        6.71      2.10 o 
 -10  -2   9        9.05       10.12      2.13 o 
  -9  -2   9        2.57        2.31      1.58 o 
  -8  -2   9      149.54      141.20      4.54 o 
  -7  -2   9      159.77      156.86      3.82 o 
  -6  -2   9      651.45      622.88      9.80 o 
  -5  -2   9       78.85       79.08      2.65 o 
  -4  -2   9      627.18      606.41      6.92 o 
  -3  -2   9       20.51       25.96      0.93 o 
  -2  -2   9      388.15      416.31      4.49 o 
  -1  -2   9      243.89      247.39      3.66 o 
   0  -2   9       37.97       46.64      1.08 o 
   1  -2   9      790.23      801.38     10.71 o 
   2  -2   9      223.66      219.58      4.11 o 
   3  -2   9      514.11      522.51      7.48 o 
   4  -2   9      181.79      188.40      4.60 o 
   5  -2   9       10.53       14.51      1.65 o 
   6  -2   9      312.57      313.16      8.30 o 
   7  -2   9       69.04       56.40      3.86 o 
   8  -2   9        7.17       10.23      3.05 o 
   9  -2   9        0.00        0.66      2.67 o 
  10  -2   9        0.42       -0.41      5.75 o 
 -11  -1   9        0.89       -1.60      1.68 o 
 -10  -1   9        4.44        4.80      1.85 o 
  -9  -1   9       24.98       22.12      2.35 o 
  -8  -1   9       77.72       76.30      4.78 o 
  -7  -1   9      273.32      269.38      4.79 o 
  -6  -1   9       15.15       19.90      1.50 o 
  -5  -1   9       61.12       58.45      1.79 o 
  -4  -1   9       15.46       17.11      1.15 o 
  -3  -1   9      233.07      262.25      3.73 o 
  -2  -1   9        9.14        8.61      0.59 o 
  -1  -1   9       34.21       40.15      1.52 o 
   0  -1   9      209.96      226.18      3.26 o 
   1  -1   9        0.41       -0.20      0.52 o 
   2  -1   9        0.14        1.63      0.74 o 
   3  -1   9        2.18        2.19      0.88 o 
   4  -1   9        3.38        3.58      1.20 o 
   5  -1   9        5.73        4.63      1.80 o 
   6  -1   9       66.55       65.53      4.10 o 
   7  -1   9       20.49       12.20      3.19 o 
   8  -1   9       27.35       26.61      4.03 o 
   9  -1   9        0.06       -0.59      4.13 o 
  10  -1   9        2.87       11.80      3.96 o 
 -12   0   9        0.71        0.80      3.11 o 
 -11   0   9       12.51       13.46      2.55 o 
 -10   0   9        5.20        3.97      1.69 o 
  -9   0   9       72.47       77.26      4.26 o 
  -8   0   9       50.70       48.94      2.47 o 
  -7   0   9        7.14        6.68      1.17 o 
  -6   0   9        1.55       -0.91      0.91 o 
  -5   0   9      138.93      134.36      2.59 o 
  -4   0   9        1.51        0.32      0.76 o 
  -3   0   9       30.74       30.53      1.05 o 
  -2   0   9        1.09        2.42      0.61 o 
  -1   0   9       46.87       50.24      1.65 o 
   0   0   9      347.75      353.69      5.01 o 
   1   0   9      122.37      127.74      2.36 o 
   2   0   9       33.58       40.19      1.46 o 
   3   0   9       34.44       36.72      2.38 o 
   4   0   9        8.43       10.13      0.95 o 
   5   0   9       27.11       32.05      4.77 o 
   6   0   9       61.78       54.66      3.93 o 
   7   0   9       19.24       24.98      6.79 o 
   8   0   9        5.52        5.16      3.13 o 
   9   0   9       77.16       81.73      7.52 o 
 -12   1   9       40.81       38.55      2.73 o 
 -11   1   9        1.16        0.99      1.61 o 
 -10   1   9        4.27        2.89      1.69 o 
  -9   1   9      104.88      105.60      4.81 o 
  -8   1   9        1.53        2.81      1.23 o 
  -7   1   9        9.87       11.53      1.41 o 
  -6   1   9      176.04      172.42      3.51 o 
  -5   1   9        0.75        1.16      0.88 o 
  -4   1   9      408.25      394.25      5.35 o 
  -3   1   9      512.40      480.89      6.48 o 
  -2   1   9       33.68       35.21      1.64 o 
  -1   1   9       63.90       62.53      1.85 o 
   0   1   9       40.71       37.74      1.24 o 
   1   1   9       52.28       45.28      1.21 o 
   2   1   9        0.48        0.04      0.96 o 
   3   1   9        8.59       10.09      1.34 o 
   4   1   9       12.86       12.79      1.72 o 
   5   1   9        0.08       -0.30      1.20 o 
   6   1   9       36.65       36.45      2.89 o 
   7   1   9       13.52       13.36      3.54 o 
   8   1   9       22.27       21.01      4.87 o 
   9   1   9        0.09       -3.02      3.02 o 
 -12   2   9        9.40       10.06      3.47 o 
 -11   2   9        3.54        3.80      2.03 o 
 -10   2   9      144.29      163.12      5.03 o 
  -9   2   9       18.62       14.09      1.74 o 
  -8   2   9        0.38       -1.01      1.01 o 
  -7   2   9       13.35       10.65      1.40 o 
  -6   2   9        0.79        1.46      0.79 o 
  -5   2   9        7.71        7.18      1.14 o 
  -4   2   9       15.69       13.13      1.17 o 
  -3   2   9      691.70      666.22      7.18 o 
  -2   2   9      432.01      425.90      5.85 o 
  -1   2   9       94.40       94.86      2.32 o 
   0   2   9       38.83       37.98      1.68 o 
   1   2   9      202.81      214.53      3.40 o 
   2   2   9        2.19        3.32      0.70 o 
   3   2   9      101.26      105.36      3.58 o 
   4   2   9        6.54        5.28      1.82 o 
   5   2   9      194.86      205.02     11.96 o 
   6   2   9       56.14       54.03      3.65 o 
   7   2   9       16.78       16.72      3.92 o 
   8   2   9        1.04        0.60      3.32 o 
 -12   3   9        0.01        0.31      2.60 o 
 -11   3   9       25.56       23.23      2.97 o 
 -10   3   9        0.08        0.19      1.49 o 
  -9   3   9        2.30        2.86      1.31 o 
  -8   3   9        3.03        2.84      1.51 o 
  -7   3   9       17.77       15.26      1.61 o 
  -6   3   9       64.60       68.36      2.75 o 
  -5   3   9       41.09       45.48      2.65 o 
  -4   3   9       25.59       26.15      1.49 o 
  -3   3   9      258.66      214.41      3.96 o 
  -2   3   9      132.11      126.36      2.91 o 
  -1   3   9       87.86       86.77      2.37 o 
   0   3   9        0.33       -0.33      0.89 o 
   1   3   9      173.47      163.42      3.39 o 
   2   3   9      240.77      237.62      4.29 o 
   3   3   9       23.26       23.41      1.88 o 
   4   3   9       45.98       51.31      6.11 o 
   5   3   9        1.57        0.54      1.86 o 
   6   3   9        0.16       -1.91      1.91 o 
   7   3   9        0.20        0.89      2.20 o 
   8   3   9        3.03        2.33      2.24 o 
 -11   4   9        0.66       -0.59      2.69 o 
 -10   4   9       11.23       12.20      2.18 o 
  -9   4   9        1.99        1.69      2.66 o 
  -8   4   9       13.93       15.32      1.58 o 
  -7   4   9        1.01        1.05      1.13 o 
  -6   4   9        4.22        4.48      1.22 o 
  -5   4   9        9.64       11.24      1.40 o 
  -4   4   9       42.80       45.66      2.03 o 
  -3   4   9        1.09        2.12      1.06 o 
  -2   4   9       29.33       31.03      2.02 o 
  -1   4   9       49.14       48.19      3.93 o 
   0   4   9      176.89      168.20      4.15 o 
   1   4   9       32.72       31.25      2.09 o 
   2   4   9       99.43      105.67      3.36 o 
   3   4   9       27.41       25.95      3.01 o 
   4   4   9        1.66        0.65      1.19 o 
   5   4   9        7.37        6.51      2.47 o 
   6   4   9        4.86        8.66      3.59 o 
   7   4   9        1.33       -0.21      2.77 o 
 -11   5   9       15.50        9.65      3.98 o 
 -10   5   9        4.42        2.54      2.69 o 
  -9   5   9        1.84       -0.25      1.18 o 
  -8   5   9       36.96       41.57      2.49 o 
  -7   5   9        4.03        6.06      1.34 o 
  -6   5   9       85.85       84.73      3.13 o 
  -5   5   9        3.49        4.21      1.39 o 
  -4   5   9       13.56       14.28      1.63 o 
  -3   5   9        8.85       10.15      1.41 o 
  -2   5   9      135.11      125.13      6.60 o 
  -1   5   9       51.01       49.78      2.97 o 
   0   5   9        9.35        7.63      1.54 o 
   1   5   9        0.41        1.17      1.71 o 
   2   5   9       51.59       49.23      2.32 o 
   3   5   9        0.17       -1.19      1.19 o 
   4   5   9       27.93       28.11      3.08 o 
   5   5   9        0.63       -0.07      1.23 o 
   6   5   9        9.86       10.06      3.47 o 
 -10   6   9        0.12       -0.39      2.76 o 
  -9   6   9       54.10       56.42      5.24 o 
  -8   6   9        4.29        4.35      2.24 o 
  -7   6   9       72.53       72.09      4.53 o 
  -6   6   9       20.43       27.87      1.97 o 
  -5   6   9        3.49        4.11      1.30 o 
  -4   6   9        4.21        5.09      1.46 o 
  -3   6   9       83.50       79.50      3.72 o 
  -2   6   9        4.97        5.02      1.61 o 
  -1   6   9       34.24       34.81      2.62 o 
   0   6   9       54.70       48.75      3.10 o 
   1   6   9      128.62      128.64      4.44 o 
   2   6   9       18.86       20.17      2.11 o 
   3   6   9       11.45       10.06      1.97 o 
   4   6   9        0.13        0.56      1.52 o 
   5   6   9        0.80       -0.35      1.50 o 
 -10   7   9        5.94        4.57      4.13 o 
  -9   7   9        0.50       -2.55      2.55 o 
  -8   7   9        0.50        3.11      2.76 o 
  -7   7   9       18.29       13.83      1.91 o 
  -6   7   9        0.10        1.75      1.43 o 
  -5   7   9        4.25        8.61      1.77 o 
  -4   7   9        2.12        3.52      1.48 o 
  -3   7   9       21.48       22.95      2.38 o 
  -2   7   9        0.04        0.16      1.54 o 
  -1   7   9        5.25        5.83      1.85 o 
   0   7   9       12.53        9.16      2.04 o 
   1   7   9        1.32       -1.60      1.60 o 
   2   7   9        0.31       -1.48      1.48 o 
   3   7   9        0.21       -1.57      1.71 o 
  -9   8   9        3.71       -0.21      2.98 o 
  -8   8   9        8.01       10.03      3.26 o 
  -7   8   9        0.00       -0.09      2.69 o 
  -6   8   9       17.40       15.27      2.01 o 
  -5   8   9       39.16       35.61      2.78 o 
  -4   8   9        1.09        1.94      1.96 o 
  -3   8   9        0.11       -1.36      1.57 o 
  -2   8   9        4.76        4.71      2.21 o 
  -1   8   9        5.54        3.73      1.84 o 
   0   8   9        2.74       -0.12      1.86 o 
   1   8   9       11.47       13.90      2.45 o 
   2   8   9        3.72        1.63      1.99 o 
  -7   9   9       18.36       13.86      3.74 o 
  -6   9   9        5.25       -0.90      2.98 o 
  -5   9   9        3.49        3.67      1.56 o 
  -4   9   9        3.58        1.53      1.75 o 
  -3   9   9       44.96       49.30      3.42 o 
  -2   9   9        4.15        4.84      2.02 o 
  -1   9   9        9.80       13.47      2.42 o 
   1 -13  10       24.58       27.14      5.90 o 
   2 -13  10        0.03        2.07      3.54 o 
   3 -13  10        0.19        2.95      3.84 o 
   4 -13  10       13.07       13.87      4.13 o 
  -2 -12  10       31.28       27.14      6.49 o 
  -1 -12  10        3.89        4.13      4.43 o 
   0 -12  10       20.24       21.54      5.31 o 
   1 -12  10        4.83        8.26      4.13 o 
   2 -12  10        3.78        7.67      3.84 o 
   3 -12  10       60.32       64.61      7.08 o 
   4 -12  10        0.19        2.66      2.95 o 
   5 -12  10        6.49        5.90      2.95 o 
   6 -12  10        0.35        3.25      2.66 o 
   7 -12  10        5.54       10.62      2.95 o 
  -4 -11  10       18.93       14.75      6.20 o 
  -3 -11  10       43.40       51.92      7.97 o 
  -2 -11  10        0.52       -3.54      3.54 o 
  -1 -11  10       43.28       61.95      7.67 o 
   0 -11  10        0.40       -2.95      2.95 o 
   1 -11  10        0.45        2.07      3.25 o 
   2 -11  10        1.11       -1.48      2.66 o 
   3 -11  10        1.32        1.48      2.66 o 
   4 -11  10        0.47       -1.48      2.36 o 
   5 -11  10        0.01       -2.07      2.07 o 
   6 -11  10        5.52        5.90      2.36 o 
   7 -11  10        1.61        3.25      2.07 o 
   8 -11  10       13.43       22.72      2.95 o 
  -6 -10  10       28.53       27.81      5.02 o 
  -5 -10  10        6.64        4.43      2.67 o 
  -4 -10  10       29.63       26.33      3.22 o 
  -3 -10  10        6.34       10.33      4.72 o 
  -2 -10  10        2.84       -3.25      3.25 o 
  -1 -10  10        2.81       -2.66      2.66 o 
   0 -10  10        0.11        1.18      2.95 o 
   1 -10  10        2.25        1.18      2.66 o 
   2 -10  10        0.16       -2.07      2.07 o 
   3 -10  10       30.00       25.67      3.54 o 
   4 -10  10       49.03       43.07      4.13 o 
   5 -10  10       81.14       86.22      3.69 o 
   6 -10  10       25.13       23.15      1.88 o 
   7 -10  10        8.70       14.35      1.46 o 
   8 -10  10        4.18        3.25      1.77 o 
   9 -10  10        0.46       -1.77      1.77 o 
  -7  -9  10       27.54       32.32      4.87 o 
  -6  -9  10       44.25       44.68      4.16 o 
  -5  -9  10        0.26        2.01      2.16 o 
  -4  -9  10        0.72        1.95      1.96 o 
  -3  -9  10        0.13        1.15      1.36 o 
  -2  -9  10       37.39       36.58      5.31 o 
  -1  -9  10        1.93       -1.18      2.66 o 
   0  -9  10        3.85        3.25      2.66 o 
   1  -9  10        6.95        9.44      2.95 o 
   2  -9  10       12.15       10.62      2.66 o 
   3  -9  10       19.88       19.84      1.97 o 
   4  -9  10       14.27       16.90      1.67 o 
   5  -9  10       25.01       21.71      1.46 o 
   7  -9  10       25.28       22.24      2.39 o 
   8  -9  10        3.95        4.25      1.10 o 
   9  -9  10       18.56       25.45      2.97 o 
  -8  -8  10        0.78       -1.12      1.68 o 
  -7  -8  10       13.92       17.57      3.85 o 
  -6  -8  10        7.00        5.14      2.42 o 
  -5  -8  10        0.78        0.15      1.86 o 
  -4  -8  10       61.09       56.92      3.64 o 
  -3  -8  10        0.29        0.55      1.52 o 
  -2  -8  10        0.03        0.00      2.36 o 
  -1  -8  10       54.49       49.27      5.31 o 
   0  -8  10       40.34       36.82      2.60 o 
   1  -8  10       11.87       10.92      1.36 o 
   2  -8  10      170.32      167.53      4.41 o 
   3  -8  10       14.59       17.79      1.65 o 
   4  -8  10       78.82       64.13      2.66 o 
   5  -8  10        5.38        2.07      3.84 o 
   6  -8  10        1.68        0.59      3.84 o 
   7  -8  10        1.23        0.18      1.03 o 
   8  -8  10        6.16        7.38      1.60 o 
   9  -8  10        2.04        7.94      2.14 o 
  10  -8  10        8.29       11.48      2.87 o 
  -9  -7  10        2.39        3.18      2.13 o 
  -8  -7  10        3.74        2.19      1.74 o 
  -7  -7  10        4.14        5.11      2.87 o 
  -6  -7  10       38.44       37.38      1.63 o 
  -5  -7  10       44.19       48.42      5.48 o 
  -4  -7  10       45.05       40.61      4.20 o 
  -3  -7  10        3.49        5.22      1.47 o 
  -2  -7  10       95.45      101.41      5.46 o 
  -1  -7  10      226.44      209.34      6.10 o 
   0  -7  10      933.89      914.53     13.35 o 
   1  -7  10      116.10      123.69      4.40 o 
   2  -7  10        4.68        3.46      1.02 o 
   3  -7  10      662.27      658.20     16.22 o 
   4  -7  10       69.02       53.22      3.87 o 
   5  -7  10        1.60        0.30      3.25 o 
   6  -7  10       83.54       88.80      9.15 o 
   7  -7  10        4.14        1.63      0.89 o 
   8  -7  10       37.50       37.63      2.45 o 
   9  -7  10        0.05       -1.72      1.87 o 
  10  -7  10        0.83        4.43      4.13 o 
  -9  -6  10        0.85       -1.13      1.73 o 
  -8  -6  10        5.16        8.25      2.00 o 
  -7  -6  10        0.01        0.80      1.32 o 
  -6  -6  10       12.31       12.03      1.69 o 
  -5  -6  10        7.82       10.44      1.36 o 
  -4  -6  10      180.11      170.77      5.41 o 
  -3  -6  10      105.68      108.66      3.92 o 
  -2  -6  10      153.37      148.26      3.06 o 
  -1  -6  10        2.92        3.11      1.06 o 
   0  -6  10      958.89      953.71     13.69 o 
   1  -6  10       27.95       30.47      1.75 o 
   2  -6  10      256.06      248.17      5.46 o 
   3  -6  10       22.39       19.15      1.04 o 
   4  -6  10       18.68       19.26      2.50 o 
   5  -6  10       58.46       72.03      4.42 o 
   6  -6  10       48.95       39.22      2.09 o 
   7  -6  10        0.36        1.92      1.08 o 
   8  -6  10        3.72        2.49      1.89 o 
   9  -6  10        1.18        0.94      5.16 o 
  10  -6  10        0.36        1.79      2.40 o 
 -10  -5  10        0.94       -1.83      1.83 o 
  -9  -5  10        9.73        8.45      2.07 o 
  -8  -5  10       27.62       35.64      2.84 o 
  -7  -5  10       65.76       68.43      4.39 o 
  -6  -5  10       47.22       48.57      2.52 o 
  -5  -5  10       29.89       28.40      1.40 o 
  -4  -5  10       43.13       41.31      2.66 o 
  -3  -5  10       71.21       62.20      2.41 o 
  -2  -5  10       24.47       19.38      1.03 o 
  -1  -5  10       20.35       19.57      1.16 o 
   0  -5  10       40.25       40.78      1.84 o 
   1  -5  10       19.00       20.73      1.66 o 
   2  -5  10      217.88      221.41      4.77 o 
   3  -5  10       37.23       33.79      1.70 o 
   4  -5  10      118.66      105.33      2.66 o 
   5  -5  10       76.91       68.81      3.24 o 
   6  -5  10       30.97       29.38      2.17 o 
   7  -5  10        1.71        1.01      1.92 o 
   8  -5  10       22.07       22.77      3.69 o 
   9  -5  10        2.95        3.50      5.90 o 
  10  -5  10        2.61        4.20      2.72 o 
 -10  -4  10       15.90       16.58      2.98 o 
  -9  -4  10       16.44       23.07      2.61 o 
  -8  -4  10      100.88       94.65      4.12 o 
  -7  -4  10       16.46       15.24      1.80 o 
  -6  -4  10       14.28       13.24      1.46 o 
  -5  -4  10       49.56       55.33      1.95 o 
  -4  -4  10      154.45      152.88      2.54 o 
  -3  -4  10       28.58       25.83      1.31 o 
  -2  -4  10       50.83       47.09      1.64 o 
  -1  -4  10       53.19       52.97      1.62 o 
   0  -4  10       15.08       21.92      1.47 o 
   1  -4  10      138.00      134.84      2.76 o 
   2  -4  10       13.58       15.36      1.22 o 
   3  -4  10       24.40       29.10      1.45 o 
   4  -4  10        1.99        3.22      0.93 o 
   5  -4  10       10.94       10.36      2.21 o 
   6  -4  10        0.01        3.06      1.92 o 
   7  -4  10       11.98        7.45      2.36 o 
   8  -4  10        0.71        2.36      2.28 o 
   9  -4  10        1.20        2.07      2.95 o 
  10  -4  10        0.06       -1.59      4.28 o 
 -11  -3  10       16.67       22.78      3.83 o 
 -10  -3  10       61.81       67.59      3.87 o 
  -9  -3  10        2.43        0.26      1.61 o 
  -8  -3  10      137.32      142.55      4.65 o 
  -7  -3  10      185.99      187.59      4.69 o 
  -6  -3  10        0.33        1.93      1.10 o 
  -5  -3  10      237.69      220.20      4.48 o 
  -4  -3  10       16.76       20.33      1.41 o 
  -3  -3  10        1.21        1.31      0.63 o 
  -2  -3  10      104.81      105.95      2.40 o 
  -1  -3  10       94.86       91.37      1.91 o 
   0  -3  10        0.01        0.12      0.71 o 
   1  -3  10       31.83       31.33      1.47 o 
   2  -3  10      227.53      234.36      4.47 o 
   3  -3  10       11.67       12.83      1.37 o 
   4  -3  10       12.55       13.62      1.62 o 
   5  -3  10        0.40        0.56      1.10 o 
   6  -3  10       11.29        9.30      3.65 o 
   7  -3  10       27.85       26.17      3.38 o 
   8  -3  10        4.24        4.96      2.45 o 
   9  -3  10       12.64       18.49      3.66 o 
  10  -3  10       10.55       13.30      3.82 o 
 -11  -2  10       14.76       11.59      3.00 o 
 -10  -2  10        0.00        0.25      1.86 o 
  -9  -2  10       70.98       89.67      4.15 o 
  -8  -2  10      143.34      142.02      4.60 o 
  -7  -2  10       36.19       34.22      2.09 o 
  -6  -2  10      128.64      139.96      3.44 o 
  -5  -2  10        1.71        1.18      0.87 o 
  -4  -2  10       25.53       31.33      2.69 o 
  -3  -2  10       76.39       82.33      1.56 o 
  -2  -2  10       23.36       27.31      1.45 o 
  -1  -2  10       23.94       19.98      0.89 o 
   0  -2  10        0.35        0.26      0.55 o 
   1  -2  10      513.50      517.68      6.74 o 
   2  -2  10        0.07       -0.88      0.88 o 
   3  -2  10      152.18      160.98      3.67 o 
   4  -2  10      290.18      305.13      6.53 o 
   5  -2  10      342.20      346.19      8.76 o 
   6  -2  10       53.75       58.11      3.90 o 
   7  -2  10       13.16       12.41      5.46 o 
   8  -2  10       30.32       39.75      5.90 o 
   9  -2  10        0.40       -5.31      5.31 o 
  10  -2  10        1.46       -1.62      3.26 o 
 -11  -1  10        1.28       -0.53      1.76 o 
 -10  -1  10       31.88       25.75      2.59 o 
  -9  -1  10        0.85       -0.08      1.50 o 
  -8  -1  10        3.92        3.56      1.47 o 
  -7  -1  10       42.01       40.01      2.23 o 
  -6  -1  10       65.92       64.78      2.81 o 
  -5  -1  10        0.23        0.07      0.64 o 
  -4  -1  10       54.94       49.25      1.68 o 
  -3  -1  10      244.88      229.97      3.70 o 
  -2  -1  10        5.71       10.46      0.67 o 
  -1  -1  10      295.82      285.54      4.43 o 
   0  -1  10        1.15        2.34      0.63 o 
   1  -1  10      157.53      149.31      2.44 o 
   2  -1  10       36.14       42.42      1.66 o 
   3  -1  10        0.06        0.36      1.05 o 
   4  -1  10       38.05       41.41      3.59 o 
   5  -1  10      228.54      243.92      7.19 o 
   6  -1  10       88.61       84.60      4.82 o 
   7  -1  10        1.64        0.80      2.55 o 
   8  -1  10        1.68        5.02      3.05 o 
   9  -1  10        7.53        2.36      7.52 o 
 -11   0  10       10.68        8.55      2.42 o 
 -10   0  10        7.19        8.02      2.05 o 
  -9   0  10        1.21        0.54      1.61 o 
  -8   0  10       16.09       10.16      2.38 o 
  -7   0  10       22.63       22.30      1.75 o 
  -6   0  10       11.27        8.75      1.21 o 
  -5   0  10        0.05        0.99      0.95 o 
  -4   0  10       60.44       56.07      3.96 o 
  -3   0  10       50.95       50.25      1.63 o 
  -2   0  10       82.09       78.07      1.61 o 
  -1   0  10     1040.47     1051.42     10.38 o 
   0   0  10      159.05      152.97      3.14 o 
   1   0  10       67.18       67.49      2.24 o 
   2   0  10       45.00       49.62      1.91 o 
   3   0  10       15.45       17.19      1.43 o 
   4   0  10        0.09       -0.45      0.79 o 
   5   0  10        0.02       -0.97      1.90 o 
   6   0  10        1.61        1.11      2.55 o 
   7   0  10        0.38        2.66      2.81 o 
   8   0  10        6.85       10.94      3.98 o 
   9   0  10        4.18        2.03      3.53 o 
 -11   1  10        5.55        7.15      1.98 o 
 -10   1  10        0.00       -1.76      1.76 o 
  -9   1  10       16.48       18.12      2.21 o 
  -8   1  10        7.12        5.32      1.51 o 
  -7   1  10        3.39        1.23      1.18 o 
  -6   1  10       99.28      106.22      3.12 o 
  -5   1  10      165.33      154.38      3.32 o 
  -4   1  10       71.07       72.81      2.77 o 
  -3   1  10      174.67      157.08      3.22 o 
  -2   1  10      664.23      680.23      7.58 o 
  -1   1  10      143.80      136.62      2.27 o 
   0   1  10      131.11      138.28      2.51 o 
   1   1  10      349.94      321.82      5.85 o 
   2   1  10        9.76        8.66      1.30 o 
   3   1  10      108.43      114.01      3.69 o 
   4   1  10       25.11       24.90      2.14 o 
   5   1  10       39.26       44.55      3.62 o 
   6   1  10        7.49       10.60      1.55 o 
   7   1  10       13.06       12.70      3.53 o 
   8   1  10        3.15        5.16      3.55 o 
 -11   2  10       13.51       14.43      4.45 o 
 -10   2  10       71.99       70.81      3.65 o 
  -9   2  10       18.88       19.65      3.00 o 
  -8   2  10       11.44       11.21      1.73 o 
  -7   2  10      202.49      200.30      5.59 o 
  -6   2  10        1.38        0.07      1.11 o 
  -5   2  10      124.72      122.32      3.00 o 
  -4   2  10      216.51      198.53      3.82 o 
  -3   2  10      239.88      217.23      3.46 o 
  -2   2  10      168.08      170.83      2.77 o 
  -1   2  10       22.97       18.98      1.36 o 
   0   2  10      285.54      282.75      4.74 o 
   1   2  10       19.27       17.93      1.20 o 
   2   2  10      141.94      143.62      3.56 o 
   3   2  10        1.76        4.60      2.48 o 
   4   2  10        1.88        2.70      1.59 o 
   5   2  10       46.25       49.04      3.53 o 
   6   2  10        1.56        1.50      1.70 o 
   7   2  10        4.23        3.83      1.78 o 
   8   2  10        1.66       -3.02      3.02 o 
 -11   3  10       49.43       53.80      3.71 o 
 -10   3  10       37.05       37.87      4.67 o 
  -9   3  10        2.36        1.62      1.52 o 
  -8   3  10       12.16       16.84      1.86 o 
  -7   3  10       27.89       32.05      2.11 o 
  -6   3  10       11.26       12.37      1.48 o 
  -5   3  10        0.01       -0.03      0.92 o 
  -4   3  10        1.50       -0.18      0.91 o 
  -3   3  10       63.99       54.82      2.55 o 
  -2   3  10       17.34       15.76      1.53 o 
  -1   3  10       41.24       46.17      2.29 o 
   0   3  10        0.21        0.81      1.07 o 
   1   3  10      169.73      173.70      4.31 o 
   2   3  10        3.14        1.71      0.90 o 
   3   3  10        3.78        4.38      0.77 o 
   4   3  10       23.42       22.84      3.78 o 
   5   3  10       41.74       42.03      3.61 o 
   6   3  10        2.98        1.99      2.12 o 
   7   3  10        0.02       -1.83      1.83 o 
 -11   4  10        0.16       -0.55      2.98 o 
 -10   4  10        1.62       -0.12      1.56 o 
  -9   4  10       47.51       53.19      3.13 o 
  -8   4  10        0.66       -0.38      1.26 o 
  -7   4  10       13.42       12.97      1.62 o 
  -6   4  10       53.72       53.83      2.52 o 
  -5   4  10       15.04       14.56      1.64 o 
  -4   4  10       22.08       22.83      1.79 o 
  -3   4  10        1.23        2.50      1.21 o 
  -2   4  10        0.00        0.36      1.22 o 
  -1   4  10        5.30        3.76      1.32 o 
   0   4  10        3.08        3.48      1.31 o 
   1   4  10       19.01       19.71      1.83 o 
   2   4  10       13.23       11.95      1.62 o 
   3   4  10        1.86        1.25      1.19 o 
   4   4  10        0.02        0.57      2.03 o 
   5   4  10       17.00       10.38      3.19 o 
   6   4  10        5.74        8.75      2.78 o 
 -11   5  10        2.33        4.78      3.69 o 
 -10   5  10       20.29       20.94      4.11 o 
  -9   5  10        5.71        3.36      2.32 o 
  -8   5  10       24.12       26.04      2.44 o 
  -7   5  10       24.30       24.56      2.06 o 
  -6   5  10        2.11        4.09      1.41 o 
  -5   5  10       12.53       13.63      1.72 o 
  -4   5  10        0.07        0.34      1.29 o 
  -3   5  10       24.87       22.00      1.96 o 
  -2   5  10       32.74       29.41      2.50 o 
  -1   5  10       19.57       21.36      2.15 o 
   0   5  10        7.74        8.67      1.78 o 
   1   5  10        0.02        0.88      1.89 o 
   2   5  10       70.11       68.84      4.43 o 
   3   5  10        0.34       -1.42      1.42 o 
   4   5  10        7.18        8.60      2.44 o 
   5   5  10       10.80       12.17      3.60 o 
 -10   6  10        2.80        1.49      2.81 o 
  -9   6  10        1.62        0.01      1.53 o 
  -8   6  10        2.08        3.10      2.96 o 
  -7   6  10        7.75        8.85      1.82 o 
  -6   6  10        0.39       -1.41      1.41 o 
  -5   6  10        2.02        0.97      1.45 o 
  -4   6  10        0.93        0.56      1.40 o 
  -3   6  10       34.49       29.23      2.33 o 
  -2   6  10        5.17        2.39      1.68 o 
  -1   6  10       19.07       19.90      2.89 o 
   0   6  10       54.38       47.32      3.13 o 
   1   6  10      121.81      128.31      4.64 o 
   2   6  10        1.12        0.46      1.68 o 
   3   6  10       11.11       10.74      1.99 o 
   4   6  10        9.86       12.39      2.34 o 
  -9   7  10        2.21        2.48      3.69 o 
  -8   7  10        5.22        4.82      1.83 o 
  -7   7  10        0.09       -0.89      1.62 o 
  -6   7  10       14.62       15.00      2.60 o 
  -5   7  10        1.16        0.46      1.63 o 
  -4   7  10       17.79       20.57      2.60 o 
  -3   7  10       10.22       15.00      2.18 o 
  -2   7  10       38.20       34.82      2.80 o 
  -1   7  10        4.12        3.67      1.85 o 
   0   7  10       44.13       46.73      3.49 o 
   1   7  10        3.05       -1.06      1.81 o 
   2   7  10        3.03        4.19      1.89 o 
  -8   8  10        1.70        1.28      3.05 o 
  -7   8  10        1.11        1.53      1.79 o 
  -6   8  10        8.94        3.96      1.90 o 
  -5   8  10       38.33       41.49      3.70 o 
  -4   8  10       13.19       10.02      2.07 o 
  -3   8  10       16.42       24.98      3.28 o 
  -2   8  10        4.09        3.34      2.04 o 
  -1   8  10       22.69       24.13      2.83 o 
   0   8  10        0.01        0.50      1.92 o 
  -4   9  10        1.44        1.72      2.51 o 
   2 -13  11        4.68        7.08      4.13 o 
   3 -13  11        5.75        7.38      3.54 o 
  -2 -12  11       19.07       14.75      5.61 o 
  -1 -12  11       18.23       10.03      5.31 o 
   0 -12  11       69.98       71.10      8.26 o 
   1 -12  11        0.28        1.18      3.54 o 
   2 -12  11        0.73       -0.89      2.95 o 
   3 -12  11       43.86       52.51      6.20 o 
   4 -12  11        3.06        6.79      3.25 o 
   5 -12  11       41.83       39.24      4.72 o 
   6 -12  11        2.02        7.67      2.66 o 
  -4 -11  11        0.29        7.67      5.31 o 
  -3 -11  11       38.54       43.07      7.38 o 
  -2 -11  11       15.91       17.11      5.61 o 
  -1 -11  11       77.92       88.21      9.15 o 
   0 -11  11       17.81       21.24      4.72 o 
   1 -11  11        0.47        0.89      2.95 o 
   2 -11  11      128.55      126.85      8.56 o 
   3 -11  11        7.28       11.21      3.25 o 
   4 -11  11       29.41       38.65      4.43 o 
   5 -11  11        0.72        2.95      2.07 o 
   6 -11  11        0.78        0.59      1.77 o 
   7 -11  11        1.14        0.30      1.77 o 
  -5 -10  11        5.96        9.74      3.39 o 
  -4 -10  11       88.56       90.86     10.03 o 
  -3 -10  11        0.02       -3.25      3.25 o 
  -2 -10  11       76.41       70.51      7.97 o 
  -1 -10  11       49.87       54.87      6.79 o 
   0 -10  11       91.39       95.58      7.38 o 
   1 -10  11       14.84       23.01      4.13 o 
   2 -10  11       12.81       12.98      3.25 o 
   3 -10  11       16.65       15.34      2.95 o 
   4 -10  11        3.83        5.90      2.07 o 
   5 -10  11        0.21       -0.44      1.04 o 
   6 -10  11        1.84        2.72      0.92 o 
   7 -10  11       18.36       22.35      1.46 o 
   8 -10  11        8.45       12.85      1.25 o 
  -7  -9  11       17.17       17.21      4.03 o 
  -6  -9  11        1.29       -0.48      2.31 o 
  -5  -9  11       61.05       63.44      6.34 o 
  -4  -9  11        0.83        1.53      2.51 o 
  -3  -9  11      105.49      126.56      9.74 o 
  -2  -9  11       64.13       62.84      6.79 o 
  -1  -9  11       15.53       14.46      3.54 o 
   0  -9  11       21.93       27.14      4.43 o 
   1  -9  11       17.64       16.82      3.25 o 
   2  -9  11       42.13       36.29      3.84 o 
   3  -9  11        0.67       -0.44      1.04 o 
   4  -9  11       14.51       10.79      1.25 o 
   5  -9  11        2.41        3.72      0.83 o 
   7  -9  11        1.58       -2.95      3.84 o 
   8  -9  11        0.07        1.01      2.20 o 
   9  -9  11        0.63        2.01      1.67 o 
  -7  -8  11        0.01        2.10      2.98 o 
  -6  -8  11       72.46       72.21      4.82 o 
  -5  -8  11        5.64        0.19      1.86 o 
  -4  -8  11      124.37      112.63      7.97 o 
  -3  -8  11        4.83        3.54      1.34 o 
  -2  -8  11        2.31        3.54      2.95 o 
  -1  -8  11       46.55       48.44      4.43 o 
   0  -8  11        0.01        1.63      1.55 o 
   1  -8  11       48.43       49.86      2.83 o 
   2  -8  11        0.39       -0.84      0.84 o 
   3  -8  11       10.40       11.44      1.15 o 
   4  -8  11       32.33       29.52      2.21 o 
   5  -8  11        0.03       -3.54      3.54 o 
   6  -8  11       22.58       24.19      6.20 o 
   7  -8  11        2.96        7.08      4.13 o 
   8  -8  11        1.37        1.26      1.02 o 
   9  -8  11        3.83        4.71      3.39 o 
  -8  -7  11        9.17       10.90      2.11 o 
  -7  -7  11       42.46       42.10      3.32 o 
  -6  -7  11        2.61        2.95      2.08 o 
  -5  -7  11        0.78       -2.46      2.46 o 
  -4  -7  11       52.44       51.03      3.34 o 
  -3  -7  11       41.89       37.59      2.61 o 
  -2  -7  11       16.79       16.57      2.60 o 
  -1  -7  11       43.36       47.65      3.86 o 
   0  -7  11      122.47      118.36      3.21 o 
   1  -7  11      383.48      370.56      8.10 o 
   2  -7  11      139.22      125.14      3.63 o 
   3  -7  11      156.24      147.63      3.70 o 
   4  -7  11        0.18        1.36      0.89 o 
   5  -7  11       50.98       47.50      7.08 o 
   6  -7  11        2.36        2.59      1.20 o 
   7  -7  11        5.35        6.39      1.28 o 
   8  -7  11       16.26       20.90      3.84 o 
   9  -7  11        0.28       -0.38      1.87 o 
  -9  -6  11       18.30       19.97      3.22 o 
  -8  -6  11       91.19      105.23      4.31 o 
  -7  -6  11        1.87        2.59      1.51 o 
  -6  -6  11        9.03        5.92      1.27 o 
  -5  -6  11       50.27       53.67      3.67 o 
  -4  -6  11        3.62        3.67      1.44 o 
  -3  -6  11       73.43       81.88      5.07 o 
  -2  -6  11      112.58      120.32      5.48 o 
  -1  -6  11       64.75       62.97      3.07 o 
   0  -6  11      227.87      224.39      4.97 o 
   1  -6  11      125.86      128.43      3.47 o 
   2  -6  11      260.64      261.96      9.04 o 
   3  -6  11        0.02       -0.75      0.75 o 
   4  -6  11       13.66       13.54      0.96 o 
   5  -6  11       43.13       43.88      1.68 o 
   6  -6  11       24.53       23.92      3.20 o 
   7  -6  11       55.94       65.58      3.01 o 
   8  -6  11        0.20       -0.98      2.36 o 
   9  -6  11        3.22        6.58      4.43 o 
  10  -6  11        0.08       -0.96      2.35 o 
 -10  -5  11        2.54        2.45      2.23 o 
  -9  -5  11       11.29        7.59      2.13 o 
  -8  -5  11       14.69       15.78      3.07 o 
  -7  -5  11        1.33        0.08      1.27 o 
  -6  -5  11      110.73      106.41      3.31 o 
  -5  -5  11       43.03       38.28      1.47 o 
  -4  -5  11        1.96        3.17      1.41 o 
  -3  -5  11        2.06        2.95      0.92 o 
  -2  -5  11        8.54        8.22      0.79 o 
  -1  -5  11       78.94       80.21      3.41 o 
   0  -5  11       13.90       13.79      1.46 o 
   1  -5  11      256.77      226.14      4.91 o 
   2  -5  11       64.78       66.84      2.70 o 
   3  -5  11       24.55       22.34      1.45 o 
   4  -5  11      209.34      203.59      4.49 o 
   5  -5  11      187.02      169.21      3.54 o 
   6  -5  11       39.71       41.42      2.47 o 
   7  -5  11        0.10        0.41      1.82 o 
   8  -5  11        0.91        0.36      2.23 o 
   9  -5  11       12.47       11.05      3.54 o 
  10  -5  11        3.80        3.09      2.99 o 
 -10  -4  11        0.96        2.05      1.93 o 
  -9  -4  11        0.34        1.35      1.77 o 
  -8  -4  11       16.54       16.84      2.19 o 
  -7  -4  11        9.76       10.70      1.61 o 
  -6  -4  11       24.32       25.05      1.95 o 
  -5  -4  11       75.34       72.87      2.16 o 
  -4  -4  11      356.00      324.69      6.17 o 
  -3  -4  11        1.65        2.96      1.10 o 
  -2  -4  11      273.60      267.66      4.13 o 
  -1  -4  11       34.70       34.97      1.91 o 
   0  -4  11      194.67      197.36      4.55 o 
   1  -4  11      213.70      202.27      4.59 o 
   2  -4  11       93.08       91.18      4.68 o 
   3  -4  11       89.34       87.97      2.97 o 
   4  -4  11       15.37       13.83      1.33 o 
   5  -4  11       49.15       52.50      3.28 o 
   6  -4  11        3.62        6.40      1.81 o 
   7  -4  11        2.44       -0.54      2.05 o 
   8  -4  11        2.93        1.70      2.66 o 
   9  -4  11        2.44        2.82      2.83 o 
  10  -4  11        4.95        4.91      3.38 o 
 -10  -3  11        2.31        3.20      1.96 o 
  -9  -3  11       70.10       58.91      3.55 o 
  -8  -3  11        0.59        0.04      1.52 o 
  -7  -3  11       40.44       45.87      2.64 o 
  -6  -3  11       82.15       84.26      2.85 o 
  -5  -3  11      146.54      145.48      3.03 o 
  -4  -3  11       68.62       74.88      1.95 o 
  -3  -3  11      336.67      325.30      5.99 o 
  -2  -3  11       10.77       12.04      1.47 o 
  -1  -3  11      484.78      511.82      6.59 o 
   0  -3  11      112.99       99.64      2.46 o 
   1  -3  11      270.98      300.30      5.32 o 
   2  -3  11        2.92        3.70      1.07 o 
   3  -3  11       59.39       59.95      3.75 o 
   4  -3  11       37.42       38.37      2.25 o 
   5  -3  11        1.00       -1.31      1.31 o 
   6  -3  11       45.52       42.39      4.29 o 
   7  -3  11        1.19        2.94      2.34 o 
   8  -3  11        0.96        2.14      2.55 o 
   9  -3  11        2.42       -2.27      2.67 o 
 -11  -2  11       23.16       25.49      2.85 o 
 -10  -2  11       17.43       15.85      2.45 o 
  -9  -2  11        6.27        5.73      1.90 o 
  -8  -2  11       81.45       84.37      3.92 o 
  -7  -2  11      208.92      228.15      5.28 o 
  -6  -2  11       49.14       48.08      2.29 o 
  -5  -2  11        0.26       -0.17      0.79 o 
  -4  -2  11      148.58      157.19      2.72 o 
  -3  -2  11       21.44       24.44      1.17 o 
  -2  -2  11       15.16       13.24      1.26 o 
  -1  -2  11        8.98        4.32      0.77 o 
   0  -2  11       30.70       29.32      1.08 o 
   1  -2  11        1.55        1.29      0.82 o 
   2  -2  11       51.76       57.81      3.79 o 
   3  -2  11        3.93        4.64      1.30 o 
   4  -2  11        5.77        3.21      1.69 o 
   5  -2  11        2.30        5.16      1.81 o 
   6  -2  11        4.68        2.73      2.55 o 
   7  -2  11        0.02       -1.02      3.39 o 
   8  -2  11        1.64       -0.39      2.62 o 
   9  -2  11        4.21       -0.82      7.38 o 
 -11  -1  11        3.39       -0.15      2.43 o 
 -10  -1  11       18.34       24.20      2.59 o 
  -9  -1  11       10.70       11.02      2.18 o 
  -8  -1  11       55.39       59.49      3.35 o 
  -7  -1  11      192.93      207.56      4.58 o 
  -6  -1  11       55.51       52.86      2.42 o 
  -5  -1  11      169.53      182.95      3.91 o 
  -4  -1  11        1.21        0.42      0.82 o 
  -3  -1  11      227.34      234.58      3.80 o 
  -2  -1  11      648.79      634.78      7.28 o 
  -1  -1  11       22.74       25.16      1.57 o 
   0  -1  11       11.41       12.77      0.94 o 
   1  -1  11       41.29       45.39      2.05 o 
   2  -1  11       10.85        9.74      1.54 o 
   3  -1  11       84.72       89.93      4.01 o 
   4  -1  11      109.78      117.56      4.81 o 
   5  -1  11        4.28        9.09      2.27 o 
   6  -1  11        9.69       11.51      3.19 o 
   7  -1  11        3.67        1.66      2.81 o 
   8  -1  11        0.01       -2.59      2.81 o 
   9  -1  11        1.90        3.56      7.67 o 
 -11   0  11       25.66       22.34      2.90 o 
 -10   0  11        1.47        0.11      2.51 o 
  -9   0  11        8.89       10.41      2.55 o 
  -8   0  11        6.19        5.02      1.75 o 
  -7   0  11        0.07        0.84      1.26 o 
  -6   0  11        0.46       -0.99      1.02 o 
  -5   0  11       76.36       73.16      3.34 o 
  -4   0  11        4.43        4.61      0.99 o 
  -3   0  11       30.23       34.56      1.30 o 
  -2   0  11      475.13      473.21      5.45 o 
  -1   0  11       51.45       52.24      1.31 o 
   0   0  11        7.13        6.07      1.02 o 
   1   0  11        9.72        8.84      1.52 o 
   2   0  11        8.18        8.40      1.29 o 
   3   0  11       88.95       88.66      3.14 o 
   4   0  11        9.14       10.19      2.15 o 
   5   0  11        0.41       -1.86      1.86 o 
   6   0  11       11.59       12.67      3.53 o 
   7   0  11        1.62        9.74      3.34 o 
   8   0  11        2.05       -2.57      3.02 o 
 -11   1  11        2.38        1.63      1.93 o 
 -10   1  11        1.21       -0.60      1.75 o 
  -9   1  11       33.89       40.81      3.05 o 
  -8   1  11       20.70       15.88      2.77 o 
  -7   1  11        4.26        2.79      1.38 o 
  -6   1  11       17.06       14.57      1.55 o 
  -5   1  11        5.59        7.14      1.28 o 
  -4   1  11       17.69       17.42      1.72 o 
  -3   1  11      304.99      301.59      4.80 o 
  -2   1  11      875.87      848.73      9.78 o 
  -1   1  11       76.06       64.47      1.80 o 
   0   1  11       60.24       66.30      1.71 o 
   1   1  11      150.09      147.82      3.71 o 
   2   1  11       35.47       36.87      2.46 o 
   3   1  11      137.56      138.37      6.55 o 
   4   1  11       35.02       36.70      3.10 o 
   5   1  11       11.74       14.12      1.76 o 
   6   1  11       32.57       36.46      4.66 o 
   7   1  11        0.75       -2.36      2.92 o 
   8   1  11        0.73        5.67      3.65 o 
 -11   2  11        0.49        1.65      1.82 o 
 -10   2  11        5.29        9.38      2.09 o 
  -9   2  11       12.12       12.47      2.07 o 
  -8   2  11        0.44       -0.30      1.44 o 
  -7   2  11        0.26        0.42      1.28 o 
  -6   2  11        0.01        0.28      1.29 o 
  -5   2  11       28.68       25.52      1.83 o 
  -4   2  11        0.28        0.64      1.05 o 
  -3   2  11      141.32      140.86      3.23 o 
  -2   2  11        0.12        1.15      0.85 o 
  -1   2  11        1.56        1.25      0.77 o 
   0   2  11      121.56      123.94      2.63 o 
   1   2  11        1.04        1.55      0.62 o 
   2   2  11       61.89       64.83      3.27 o 
   3   2  11       11.97        8.81      1.83 o 
   4   2  11       84.77       92.33      5.20 o 
   5   2  11       17.39       20.30      2.53 o 
   6   2  11       17.62       20.70      3.14 o 
   7   2  11       10.08       10.98      3.95 o 
 -11   3  11        0.06        3.31      2.49 o 
 -10   3  11       73.37       77.58      6.43 o 
  -9   3  11        0.48        0.43      1.66 o 
  -8   3  11        4.99        2.89      1.51 o 
  -7   3  11       28.99       22.46      2.04 o 
  -6   3  11       21.66       28.16      2.46 o 
  -5   3  11        5.71        7.67      1.51 o 
  -4   3  11       82.73       70.38      2.75 o 
  -3   3  11       42.41       40.17      2.11 o 
  -2   3  11       79.67       79.58      2.81 o 
  -1   3  11       98.57       93.24      3.12 o 
   0   3  11       20.85       19.64      1.75 o 
   1   3  11       65.87       70.62      2.76 o 
   2   3  11        4.92        5.08      0.85 o 
   3   3  11       15.00       24.70      2.91 o 
   4   3  11        0.88       -0.86      3.26 o 
   5   3  11        1.88        0.22      2.14 o 
   6   3  11       10.08       13.44      2.70 o 
 -10   4  11        1.09        0.39      1.83 o 
  -9   4  11        0.10       -1.58      1.58 o 
  -8   4  11       14.91       14.19      1.96 o 
  -7   4  11        2.75        2.39      1.41 o 
  -6   4  11       11.08       11.19      1.77 o 
  -5   4  11       52.57       63.22      3.51 o 
  -4   4  11       34.51       38.02      2.45 o 
  -3   4  11       19.03       20.56      1.88 o 
  -2   4  11       57.24       53.82      2.74 o 
  -1   4  11        3.25        1.10      1.56 o 
   0   4  11       46.72       45.58      2.58 o 
   1   4  11        6.77        5.83      1.21 o 
   2   4  11       21.06       24.98      2.55 o 
   3   4  11       13.03       15.35      1.30 o 
   4   4  11       10.08        9.28      2.69 o 
   5   4  11       12.52       14.38      3.11 o 
 -10   5  11        1.50       -0.82      1.32 o 
  -9   5  11        0.01       -1.37      1.47 o 
  -8   5  11        2.89        1.25      1.69 o 
  -7   5  11        9.84       11.54      2.30 o 
  -6   5  11       31.04       27.92      2.42 o 
  -5   5  11       21.95       18.72      2.01 o 
  -4   5  11        1.34        1.78      1.48 o 
  -3   5  11        3.19        3.77      1.49 o 
  -2   5  11        0.15        1.82      1.57 o 
  -1   5  11        1.81        2.15      1.60 o 
   0   5  11        4.35        2.88      1.60 o 
   1   5  11        0.29        0.39      1.23 o 
   2   5  11        6.77        4.64      1.63 o 
   3   5  11        1.45        1.85      1.49 o 
   4   5  11        1.47       -0.92      2.76 o 
  -9   6  11       24.37       24.89      2.90 o 
  -8   6  11        1.86        1.64      1.75 o 
  -7   6  11        8.85        6.96      2.09 o 
  -6   6  11        0.42       -0.95      1.59 o 
  -5   6  11        0.91        1.41      1.72 o 
  -4   6  11        1.28        1.31      1.61 o 
  -3   6  11        4.23        3.21      2.33 o 
  -2   6  11        0.27        2.84      1.73 o 
  -1   6  11        1.94        1.41      1.57 o 
   0   6  11        0.76        2.73      2.00 o 
   1   6  11       25.73       24.83      2.17 o 
   2   6  11        0.07       -0.88      1.65 o 
   3   6  11        0.06       -1.51      1.51 o 
  -8   7  11        4.81        2.15      2.27 o 
  -7   7  11        3.57        5.30      2.64 o 
  -6   7  11        0.00       -1.20      1.75 o 
  -5   7  11        1.96        0.81      1.74 o 
  -4   7  11        0.74        1.92      1.81 o 
  -3   7  11        1.47        0.83      1.72 o 
  -2   7  11        2.08        1.48      2.77 o 
  -1   7  11        3.84        9.47      2.15 o 
   0   7  11       31.19       27.59      2.88 o 
   1   7  11       27.57       27.94      2.40 o 
  -6   8  11        2.87        1.22      1.92 o 
  -5   8  11        6.26        5.45      2.01 o 
  -4   8  11        0.01       -0.38      1.75 o 
  -3   8  11       14.76        9.25      2.29 o 
  -2   8  11        0.98        2.87      2.03 o 
  -1   8  11       12.85       15.64      2.50 o 
  -2 -12  12        0.03       -2.07      4.13 o 
  -1 -12  12        0.02        5.90      4.13 o 
   0 -12  12       13.68       19.77      5.31 o 
   1 -12  12        0.66       -2.66      3.25 o 
   2 -12  12        0.35       -2.36      2.95 o 
   3 -12  12        2.33       -0.59      2.95 o 
   4 -12  12        2.11        7.67      2.95 o 
   5 -12  12       17.33       20.65      3.54 o 
  -4 -11  12       82.26       99.42     10.92 o 
  -3 -11  12        0.07        2.95      4.43 o 
  -2 -11  12        0.53       -2.66      3.54 o 
  -1 -11  12        0.74        4.13      3.84 o 
   0 -11  12       15.83        5.90      3.84 o 
   1 -11  12        3.13        0.00      2.66 o 
   2 -11  12        8.92        6.79      3.25 o 
   3 -11  12       25.01       18.88      3.84 o 
   4 -11  12        0.41        0.30      2.36 o 
   5 -11  12        1.09        3.84      2.07 o 
   6 -11  12        6.79        8.56      2.07 o 
   7 -11  12        3.64        3.54      1.48 o 
  -5 -10  12        8.22       10.62      5.31 o 
  -4 -10  12       20.87       27.14      6.20 o 
  -3 -10  12        4.46        2.07      3.84 o 
  -2 -10  12        2.08        0.89      3.54 o 
  -1 -10  12       20.13       28.91      5.31 o 
   0 -10  12        2.36       -0.89      2.66 o 
   1 -10  12       24.61       20.65      3.84 o 
   2 -10  12        3.34        6.49      2.66 o 
   3 -10  12       18.20       23.90      3.54 o 
   4 -10  12        9.34        9.15      2.36 o 
   5 -10  12        0.13        0.44      1.04 o 
   6 -10  12        3.76        5.46      1.04 o 
  -6  -9  12        5.33        5.38      2.89 o 
  -5  -9  12        7.18        6.55      5.61 o 
  -4  -9  12        4.18        5.66      1.63 o 
  -3  -9  12       61.85       60.48      7.08 o 
  -2  -9  12       21.56       22.13      4.72 o 
  -1  -9  12       75.96       77.00      7.08 o 
   0  -9  12        0.10        1.18      2.36 o 
   1  -9  12        0.17        0.55      1.63 o 
   2  -9  12      223.31      196.15      9.15 o 
   3  -9  12       34.77       30.39      2.66 o 
   4  -9  12       41.78       40.95      2.29 o 
   5  -9  12       73.30       72.62      4.87 o 
   7  -9  12       16.70       10.62      5.90 o 
   8  -9  12       10.89       12.23      1.31 o 
  -7  -8  12        2.18        4.60      3.05 o 
  -6  -8  12        8.72        7.99      3.54 o 
  -5  -8  12        4.01        9.39      5.31 o 
  -4  -8  12       61.60       74.58      5.61 o 
  -3  -8  12        3.51        5.31      3.54 o 
  -2  -8  12        4.46        2.58      4.57 o 
  -1  -8  12        2.57        4.22      1.97 o 
   0  -8  12      116.80      113.53      5.29 o 
   1  -8  12      102.33       96.16      4.66 o 
   2  -8  12        1.33        1.74      1.11 o 
   3  -8  12        0.94        1.90      1.13 o 
   4  -8  12       54.85       54.77      4.28 o 
   5  -8  12       17.46       21.83      5.61 o 
   6  -8  12       15.28       25.67      5.90 o 
   7  -8  12        1.86        3.45      1.02 o 
   8  -8  12       11.72       14.17      2.19 o 
   9  -8  12        0.08       -0.89      3.84 o 
  -8  -7  12        1.02        0.77      1.99 o 
  -7  -7  12       26.27       24.49      4.11 o 
  -6  -7  12        0.46       -0.26      2.79 o 
  -5  -7  12       62.63       62.96      6.22 o 
  -4  -7  12       57.20       53.65      6.20 o 
  -3  -7  12        5.44        4.48      1.25 o 
  -2  -7  12      113.43      123.17     15.05 o 
  -1  -7  12       18.17       22.39      2.95 o 
   0  -7  12       29.33       27.33      2.37 o 
   1  -7  12       24.72       23.09      2.45 o 
   2  -7  12      130.97      130.04      3.98 o 
   3  -7  12        0.69        1.02      1.64 o 
   4  -7  12       32.90       34.82      1.75 o 
   5  -7  12       15.04       13.90      1.31 o 
   6  -7  12       32.47       27.30      3.93 o 
   7  -7  12        2.10       -0.23      2.28 o 
   8  -7  12        0.19       -1.77      2.95 o 
   9  -7  12        3.62        0.39      2.11 o 
  -9  -6  12        0.10        1.04      1.77 o 
  -8  -6  12       43.62       52.50      5.63 o 
  -7  -6  12        3.48        4.32      1.40 o 
  -6  -6  12        6.14       13.44      2.48 o 
  -5  -6  12      194.08      207.50      6.63 o 
  -4  -6  12       12.41       13.80      1.87 o 
  -3  -6  12      201.02      208.44      5.12 o 
  -2  -6  12        2.29        1.66      1.91 o 
  -1  -6  12      139.33      138.71      4.50 o 
   0  -6  12       44.89       38.01      2.38 o 
   1  -6  12       18.39       18.95      2.13 o 
   2  -6  12        3.19        6.56      1.14 o 
   3  -6  12       52.64       53.76      2.73 o 
   4  -6  12        1.01        0.79      0.93 o 
   5  -6  12        2.45        3.26      1.06 o 
   6  -6  12        1.59        0.66      1.09 o 
   7  -6  12        0.00       -0.93      2.07 o 
   8  -6  12        7.14        1.64      2.51 o 
   9  -6  12        0.09        4.03      2.64 o 
  -9  -5  12       75.04       79.61      4.12 o 
  -8  -5  12       56.46       59.84      4.12 o 
  -7  -5  12       37.75       47.63      2.93 o 
  -6  -5  12      304.33      308.71      9.19 o 
  -5  -5  12        0.71        2.12      1.74 o 
  -4  -5  12        4.03        2.03      1.38 o 
  -3  -5  12       65.00       55.97      2.70 o 
  -2  -5  12       21.41       20.34      2.25 o 
  -1  -5  12        0.28       -0.10      1.11 o 
   0  -5  12      117.58      117.42      3.47 o 
   1  -5  12       79.34       77.75      2.57 o 
   2  -5  12        1.59        1.48      1.04 o 
   3  -5  12        1.09       -0.03      0.92 o 
   4  -5  12        8.51       11.24      1.62 o 
   5  -5  12        2.91        2.94      1.15 o 
   6  -5  12       23.64       24.14      4.65 o 
   7  -5  12        0.00       -1.82      1.82 o 
   8  -5  12       18.89       17.48      3.30 o 
   9  -5  12        1.18        1.96      2.54 o 
 -10  -4  12       12.19        8.81      2.27 o 
  -9  -4  12        6.62        8.62      2.26 o 
  -8  -4  12       36.48       32.17      2.68 o 
  -7  -4  12      141.51      144.93      4.18 o 
  -6  -4  12       10.53       10.23      1.71 o 
  -5  -4  12       13.55       10.88      0.94 o 
  -4  -4  12       87.96       87.44      3.51 o 
  -3  -4  12       79.85       86.01      3.58 o 
  -2  -4  12        1.49        2.86      1.06 o 
  -1  -4  12      102.39      101.95      3.96 o 
   0  -4  12       12.27       11.30      1.72 o 
   1  -4  12        4.10        4.80      1.20 o 
   2  -4  12        8.21        7.93      1.33 o 
   3  -4  12       61.84       67.30      2.54 o 
   4  -4  12       10.67        7.44      1.13 o 
   5  -4  12       70.13       68.89      3.79 o 
   6  -4  12        3.57        8.42      3.69 o 
   7  -4  12       49.82       46.14      4.31 o 
   8  -4  12       14.77       14.92      3.39 o 
   9  -4  12        2.83        1.50      2.72 o 
 -10  -3  12       11.42       10.35      2.27 o 
  -9  -3  12       13.65       15.82      2.32 o 
  -8  -3  12       65.86       57.72      4.68 o 
  -7  -3  12        0.11       -0.65      1.27 o 
  -6  -3  12       12.09       10.85      1.78 o 
  -5  -3  12        5.57        2.91      0.89 o 
  -4  -3  12      122.16      116.31      2.24 o 
  -3  -3  12      100.22       93.41      2.96 o 
  -2  -3  12        1.02       -0.06      1.13 o 
  -1  -3  12      107.89      107.85      2.84 o 
   0  -3  12       51.02       53.99      3.75 o 
   1  -3  12        1.52        1.51      1.04 o 
   2  -3  12        2.40        2.62      1.05 o 
   3  -3  12       12.72       15.35      1.54 o 
   4  -3  12        0.02        0.44      1.46 o 
   5  -3  12        2.46        2.52      2.26 o 
   6  -3  12        3.04        5.42      4.87 o 
   7  -3  12       17.11       18.26      4.87 o 
   8  -3  12        0.35        1.90      2.77 o 
   9  -3  12        5.38        5.53      3.32 o 
 -10  -2  12       20.39       16.39      2.52 o 
  -9  -2  12       38.30       38.53      3.05 o 
  -8  -2  12       99.40      102.53      4.25 o 
  -7  -2  12       36.19       35.31      2.47 o 
  -6  -2  12        3.82        2.51      1.21 o 
  -5  -2  12       34.62       40.41      2.73 o 
  -4  -2  12       17.21       17.11      1.02 o 
  -3  -2  12        9.58       15.32      1.60 o 
  -2  -2  12       57.74       61.33      2.48 o 
  -1  -2  12       21.34       26.44      2.14 o 
   0  -2  12      103.88      115.23      2.20 o 
   1  -2  12      154.12      155.12      7.78 o 
   2  -2  12       29.32       32.76      2.64 o 
   3  -2  12      213.74      232.55      6.52 o 
   4  -2  12        2.09        1.35      1.63 o 
   5  -2  12       54.63       58.54      3.95 o 
   6  -2  12       31.10       34.55      4.11 o 
   7  -2  12        0.01        0.30      2.76 o 
   8  -2  12        0.09       -2.41      2.81 o 
   9  -2  12        1.72        3.16      3.40 o 
 -11  -1  12       11.68       14.32      2.55 o 
 -10  -1  12       16.69       17.10      2.51 o 
  -9  -1  12        8.17        6.27      1.98 o 
  -8  -1  12       51.75       51.70      3.94 o 
  -7  -1  12       64.86       63.23      4.15 o 
  -6  -1  12       30.35       39.40      2.22 o 
  -5  -1  12       26.17       30.70      2.37 o 
  -4  -1  12        9.66        7.23      0.96 o 
  -3  -1  12       26.88       22.11      1.62 o 
  -2  -1  12        3.49        1.85      0.83 o 
  -1  -1  12       44.49       37.91      1.57 o 
   0  -1  12      156.03      166.91      3.43 o 
   1  -1  12        5.38        5.46      0.91 o 
   2  -1  12      332.08      350.49      8.46 o 
   3  -1  12       40.58       46.14      3.23 o 
   4  -1  12       12.39       22.01      5.03 o 
   5  -1  12      257.36      296.65     10.61 o 
   6  -1  12       54.49       50.40     11.65 o 
   7  -1  12        4.11        4.61      2.98 o 
   8  -1  12        2.55        1.60      3.02 o 
 -11   0  12        0.58       -1.75      1.75 o 
 -10   0  12        2.89        0.83      1.89 o 
  -9   0  12       15.14        9.43      2.12 o 
  -8   0  12       18.85       19.62      2.34 o 
  -7   0  12       22.59       22.50      2.30 o 
  -6   0  12       78.46       74.32      2.95 o 
  -5   0  12       19.99       22.09      1.75 o 
  -4   0  12       41.21       42.37      2.27 o 
  -3   0  12      307.16      299.42      4.22 o 
  -2   0  12        0.90        1.98      0.57 o 
  -1   0  12       30.20       35.41      1.62 o 
   0   0  12       71.17       68.66      2.22 o 
   1   0  12        8.01        3.34      1.14 o 
   2   0  12       37.73       45.91      2.21 o 
   3   0  12        4.10        5.94      1.25 o 
   4   0  12       70.67       85.16      4.87 o 
   5   0  12        2.36        0.92      2.80 o 
   6   0  12        4.20        6.58      3.23 o 
   7   0  12        0.83        1.08      3.19 o 
   8   0  12        3.35        1.47      5.16 o 
 -11   1  12        1.18       -1.74      1.76 o 
 -10   1  12        1.80        0.04      1.83 o 
  -9   1  12       14.48       11.21      3.02 o 
  -8   1  12        1.00       -1.05      1.58 o 
  -7   1  12        0.63       -0.26      1.46 o 
  -6   1  12        4.00        2.67      1.28 o 
  -5   1  12       38.52       36.73      2.53 o 
  -4   1  12       33.89       31.74      2.07 o 
  -3   1  12       94.96       95.01      3.23 o 
  -2   1  12       43.58       36.60      1.59 o 
  -1   1  12        0.01       -0.61      0.61 o 
   0   1  12       28.72       31.71      2.34 o 
   1   1  12       32.51       36.28      2.48 o 
   2   1  12       14.41       10.16      1.72 o 
   3   1  12        5.97        7.70      1.96 o 
   4   1  12        3.62        3.12      1.64 o 
   5   1  12        1.24        3.11      3.84 o 
   6   1  12        0.01       -2.60      2.60 o 
   7   1  12        0.12       -1.12      3.11 o 
 -11   2  12        0.01       -0.84      1.84 o 
 -10   2  12       46.29       53.74      4.30 o 
  -9   2  12        3.72        4.08      1.89 o 
  -8   2  12       20.44       22.82      3.32 o 
  -7   2  12       53.92       51.09      3.18 o 
  -6   2  12       11.71       12.13      1.75 o 
  -5   2  12       81.90       70.23      4.00 o 
  -4   2  12        1.58        0.91      1.09 o 
  -3   2  12        2.93        4.14      1.16 o 
  -2   2  12       37.32       34.78      1.98 o 
  -1   2  12        3.68        3.87      0.89 o 
   0   2  12        3.61        2.54      0.72 o 
   1   2  12        9.85       10.34      1.81 o 
   2   2  12        5.56        6.76      1.82 o 
   3   2  12       13.70       10.30      2.03 o 
   4   2  12        4.88        4.55      1.99 o 
   5   2  12       30.87       29.58      3.29 o 
   6   2  12        0.04        1.34      6.49 o 
 -10   3  12        3.85        5.60      2.03 o 
  -9   3  12       24.23       27.76      2.69 o 
  -8   3  12       22.03       24.12      2.51 o 
  -7   3  12        0.02        1.92      1.75 o 
  -6   3  12       35.57       40.82      2.61 o 
  -5   3  12       13.73       13.84      1.78 o 
  -4   3  12        2.93        1.24      1.28 o 
  -3   3  12       87.95       81.68      3.08 o 
  -2   3  12       14.53       14.49      1.59 o 
  -1   3  12       19.28       21.20      1.65 o 
   0   3  12        4.03        3.16      1.29 o 
   1   3  12       16.75       14.51      1.26 o 
   2   3  12       23.82       27.76      2.68 o 
   3   3  12        9.72        7.84      2.98 o 
   4   3  12       31.66       36.17      3.24 o 
   5   3  12       12.82       15.62      2.82 o 
   6   3  12        5.85        2.88      2.52 o 
 -10   4  12        9.39        7.74      2.49 o 
  -9   4  12       13.64       15.22      2.36 o 
  -8   4  12        1.66        2.67      1.76 o 
  -7   4  12       20.82       20.27      2.48 o 
  -6   4  12        4.89        6.41      1.89 o 
  -5   4  12        0.00       -1.48      1.48 o 
  -4   4  12       13.20        7.63      1.87 o 
  -3   4  12       73.28       64.29      5.19 o 
  -2   4  12        1.31        0.72      1.71 o 
  -1   4  12        0.05        1.40      1.37 o 
   0   4  12       29.96       31.03      2.26 o 
   1   4  12       15.54       17.99      2.07 o 
   2   4  12        2.72        3.82      1.32 o 
   3   4  12        3.90        8.55      2.56 o 
   4   4  12        4.34        3.81      2.22 o 
   5   4  12       13.35       19.36      3.54 o 
  -9   5  12        0.10       -0.51      1.69 o 
  -8   5  12        9.63        7.21      2.13 o 
  -7   5  12       14.10       16.73      2.39 o 
  -6   5  12        0.03       -1.48      1.61 o 
  -5   5  12        0.45        1.30      1.75 o 
  -4   5  12        1.09        1.88      1.70 o 
  -3   5  12        0.26        0.82      1.61 o 
  -2   5  12        9.38       10.61      1.97 o 
  -1   5  12       29.34       29.97      2.60 o 
   0   5  12        0.13       -1.44      1.44 o 
   1   5  12        0.00       -0.89      1.55 o 
   2   5  12        0.47       -0.10      1.32 o 
   3   5  12        2.87        1.59      3.11 o 
  -8   6  12        0.65       -0.38      1.75 o 
  -7   6  12        1.81        0.89      1.85 o 
  -6   6  12        1.08        2.54      1.87 o 
  -5   6  12        2.47        3.90      1.84 o 
  -4   6  12        2.36        1.17      1.70 o 
  -3   6  12       20.04       19.09      2.47 o 
  -2   6  12        1.65       -0.27      1.65 o 
  -1   6  12        2.87        2.71      1.73 o 
   0   6  12        0.32        0.39      2.34 o 
   1   6  12       12.70       17.70      2.41 o 
   2   6  12        3.29        4.37      1.95 o 
  -7   7  12        7.27       10.96      2.22 o 
  -6   7  12        0.12       -0.94      1.87 o 
  -5   7  12        0.01       -1.52      1.75 o 
  -4   7  12       18.92       19.74      2.53 o 
  -3   7  12        1.60        3.14      1.90 o 
  -2   7  12        6.26        6.20      3.07 o 
  -1   7  12        1.33        4.89      2.09 o 
   0   7  12       11.84       14.01      2.45 o 
  -1 -12  13        0.83       -2.07      3.84 o 
   0 -12  13       30.69       38.94      6.49 o 
   1 -12  13        0.60        2.07      3.84 o 
   2 -12  13        5.27        8.26      3.54 o 
   3 -12  13       16.45       18.29      4.13 o 
   4 -12  13        2.52        3.25      2.66 o 
  -3 -11  13       17.75       20.36      5.90 o 
  -2 -11  13        1.58        7.08      4.43 o 
  -1 -11  13        6.34        0.59      3.84 o 
   0 -11  13        4.14       -1.48      3.25 o 
   1 -11  13        2.22       -0.89      2.95 o 
   2 -11  13       10.77       10.33      3.54 o 
   3 -11  13        0.77       -0.59      2.36 o 
   4 -11  13        3.10        4.13      2.36 o 
   5 -11  13        5.07        5.61      2.07 o 
   6 -11  13       10.21        7.97      1.77 o 
  -5 -10  13       76.23      106.20     11.80 o 
  -4 -10  13       57.42       65.79      8.85 o 
  -3 -10  13        6.63       16.52      5.02 o 
  -2 -10  13       70.38       77.29      8.26 o 
  -1 -10  13        2.32       -2.07      2.95 o 
   0 -10  13       16.87       20.65      4.43 o 
   1 -10  13        4.29        4.43      2.95 o 
   2 -10  13        3.44        5.61      2.66 o 
   3 -10  13       22.46       27.73      3.84 o 
   4 -10  13        3.72        5.90      2.07 o 
   5 -10  13        0.44        1.18      1.04 o 
  -6  -9  13       32.25       38.10      4.31 o 
  -5  -9  13       58.63       62.73      4.29 o 
  -4  -9  13        0.83        7.97      4.43 o 
  -3  -9  13        8.79       11.21      4.72 o 
  -2  -9  13        0.09       -0.30      3.25 o 
  -1  -9  13        0.54       -0.59      2.66 o 
   0  -9  13        1.34        2.86      1.97 o 
   1  -9  13       18.31       19.77      3.54 o 
   2  -9  13        1.23        1.77      2.07 o 
   3  -9  13       11.60       14.75      2.66 o 
   4  -9  13       22.83       22.03      2.07 o 
   5  -9  13        2.78        2.80      1.04 o 
   7  -9  13        1.60        6.79      5.31 o 
   8  -9  13        1.04        1.28      1.41 o 
  -7  -8  13       34.48       30.10      4.57 o 
  -6  -8  13       15.09       20.08      3.40 o 
  -5  -8  13        0.88        1.05      2.66 o 
  -4  -8  13        0.02        0.30      1.36 o 
  -3  -8  13        1.16        4.72      3.54 o 
  -2  -8  13        1.44       -0.59      2.66 o 
  -1  -8  13        4.83        5.63      2.27 o 
   0  -8  13       32.84       32.37      4.57 o 
   1  -8  13       35.00       37.66      4.57 o 
   2  -8  13       41.80       42.29      3.26 o 
   3  -8  13        5.93        9.31      1.55 o 
   4  -8  13      121.08      117.30      6.93 o 
   5  -8  13        0.00       -1.60      1.63 o 
   6  -8  13       44.32       46.37      2.72 o 
   7  -8  13        0.66        0.96      1.10 o 
   8  -8  13       20.23       25.08      2.95 o 
  -8  -7  13        2.59        2.42      3.11 o 
  -7  -7  13        5.17        6.10      3.11 o 
  -6  -7  13        0.52        1.40      2.73 o 
  -5  -7  13        0.36       -1.02      1.91 o 
  -4  -7  13       39.34       33.04      3.04 o 
  -3  -7  13       60.29       58.41      6.49 o 
  -2  -7  13       11.29        9.90      2.55 o 
  -1  -7  13       10.67        9.21      2.34 o 
   0  -7  13        3.14        4.26      1.84 o 
   1  -7  13       20.50       21.64      2.62 o 
   2  -7  13       29.36       26.28      2.06 o 
   3  -7  13       86.48       94.80      5.54 o 
   4  -7  13       11.19       10.87      1.39 o 
   5  -7  13        2.29        2.42      1.01 o 
   6  -7  13       27.43       29.67      2.00 o 
   7  -7  13       18.94       12.53      2.42 o 
   8  -7  13        7.74        4.78      2.14 o 
  -8  -6  13        2.93        2.91      1.52 o 
  -7  -6  13        0.03       -1.56      2.20 o 
  -6  -6  13       30.59       34.01      3.43 o 
  -5  -6  13       37.81       38.93      3.38 o 
  -4  -6  13       12.57       14.50      2.11 o 
  -3  -6  13       70.42       67.89      6.34 o 
  -2  -6  13       71.47       71.60      9.88 o 
  -1  -6  13      255.39      263.84      8.85 o 
   0  -6  13        5.56        6.81      2.36 o 
   1  -6  13       26.62       25.37      2.25 o 
   2  -6  13      125.41      123.95      3.96 o 
   3  -6  13        8.39       10.30      1.53 o 
   4  -6  13       14.87       11.05      1.35 o 
   5  -6  13      130.92      131.47      5.31 o 
   6  -6  13        6.94        4.92      2.11 o 
   7  -6  13       35.60       36.76      3.75 o 
   8  -6  13        1.29       -1.90      2.21 o 
   9  -6  13        0.32       -2.28      2.35 o 
  -9  -5  13       11.73       12.33      2.23 o 
  -8  -5  13        0.02        1.87      1.83 o 
  -7  -5  13       25.12       22.79      2.12 o 
  -6  -5  13       37.08       40.59      3.54 o 
  -5  -5  13       64.74       65.33      4.07 o 
  -4  -5  13      139.55      147.46      5.84 o 
  -3  -5  13       12.80       12.31      1.59 o 
  -2  -5  13      220.50      235.10      8.43 o 
  -1  -5  13      272.51      258.60      8.73 o 
   0  -5  13       78.79       84.24      4.74 o 
   1  -5  13      169.87      162.52     10.35 o 
   2  -5  13       16.64       15.23      1.59 o 
   3  -5  13       90.24       89.27      3.13 o 
   4  -5  13       32.59       26.03      1.94 o 
   5  -5  13       24.38       25.86      2.19 o 
   6  -5  13        0.34        0.03      1.82 o 
   7  -5  13        1.16       -2.08      2.08 o 
   8  -5  13        0.79        1.13      2.35 o 
   9  -5  13        0.98       -0.27      2.58 o 
  -9  -4  13        7.39        9.45      2.18 o 
  -8  -4  13       61.81       65.49      3.62 o 
  -7  -4  13       31.07       33.80      2.35 o 
  -6  -4  13        9.76       10.60      1.58 o 
  -5  -4  13        4.62        3.94      1.93 o 
  -4  -4  13       32.01       29.29      2.41 o 
  -3  -4  13       37.90       48.00      2.70 o 
  -2  -4  13        0.08       -0.91      0.91 o 
  -1  -4  13        3.75        3.11      2.05 o 
   0  -4  13       75.27       83.98     11.36 o 
   1  -4  13       97.80       90.36      4.57 o 
   2  -4  13       66.09       70.98      3.11 o 
   3  -4  13        0.85        1.62      1.23 o 
   4  -4  13       28.77       28.26      1.98 o 
   5  -4  13        6.95        7.73      1.77 o 
   6  -4  13        2.63        2.35      2.95 o 
   7  -4  13        9.29       13.48      3.17 o 
   8  -4  13        0.06        2.89      2.72 o 
 -10  -3  13        0.20        0.45      1.79 o 
  -9  -3  13       51.97       45.47      3.93 o 
  -8  -3  13        7.15       10.04      2.05 o 
  -7  -3  13        1.77        3.07      2.52 o 
  -6  -3  13       82.21       84.85      5.86 o 
  -5  -3  13       20.57       21.72      1.40 o 
  -4  -3  13       73.36       85.85      5.07 o 
  -3  -3  13        0.44        2.30      1.35 o 
  -2  -3  13        7.24        8.95      1.43 o 
  -1  -3  13       97.03      116.20      2.44 o 
   0  -3  13       31.27       33.09      2.59 o 
   1  -3  13       21.44       25.54      3.75 o 
   2  -3  13        1.11        1.96      1.25 o 
   3  -3  13        0.68       -0.45      1.17 o 
   4  -3  13        0.10       -0.37      1.55 o 
   5  -3  13        5.83        6.29      1.96 o 
   6  -3  13        0.31       -0.74      2.95 o 
   7  -3  13       10.72       13.91      5.75 o 
   8  -3  13        4.13        3.11      5.16 o 
 -10  -2  13        0.09        1.58      1.94 o 
  -9  -2  13      137.56      124.71      4.87 o 
  -8  -2  13        5.27        4.26      1.83 o 
  -7  -2  13      156.69      165.38      4.56 o 
  -6  -2  13       10.13       10.45      1.55 o 
  -5  -2  13       31.00       25.76      1.77 o 
  -4  -2  13        1.21        1.55      0.74 o 
  -3  -2  13       15.39       15.35      1.84 o 
  -2  -2  13        0.56        1.06      1.26 o 
  -1  -2  13       24.83       22.97      1.42 o 
   0  -2  13       30.00       35.99      2.07 o 
   1  -2  13        1.32        1.69      1.24 o 
   2  -2  13       19.00       19.93      1.78 o 
   3  -2  13        7.24       11.03      2.07 o 
   4  -2  13       16.79       18.77      2.47 o 
   5  -2  13        6.88        2.78      2.48 o 
   6  -2  13       32.96       37.52      4.46 o 
   7  -2  13        0.23       -0.16      2.69 o 
   8  -2  13        6.39        8.62      6.34 o 
 -10  -1  13       45.57       48.40      3.53 o 
  -9  -1  13        0.98        0.37      1.83 o 
  -8  -1  13       27.64       29.54      2.67 o 
  -7  -1  13       12.87       14.69      2.09 o 
  -6  -1  13        2.33        0.33      1.29 o 
  -5  -1  13       36.39       34.60      2.10 o 
  -4  -1  13       51.72       53.15      2.17 o 
  -3  -1  13        9.79       10.28      0.75 o 
  -2  -1  13        0.42       -0.69      1.11 o 
  -1  -1  13        0.56        0.51      0.90 o 
   0  -1  13      279.11      261.36      4.69 o 
   1  -1  13       21.96       21.75      1.37 o 
   2  -1  13      111.02      112.85      4.53 o 
   3  -1  13       45.12       45.31      4.55 o 
   4  -1  13       90.57      101.92      5.19 o 
   5  -1  13       42.76       50.65      5.16 o 
   6  -1  13       14.62       15.53      4.13 o 
   7  -1  13       11.50       10.68      3.82 o 
   8  -1  13        0.95       -1.39      3.44 o 
 -10   0  13        0.43        0.29      1.92 o 
  -9   0  13        0.78        1.41      1.85 o 
  -8   0  13        0.34       -1.71      1.71 o 
  -7   0  13       41.06       42.47      2.99 o 
  -6   0  13        9.33       10.33      1.95 o 
  -5   0  13        1.17        0.23      1.13 o 
  -4   0  13       11.00       10.37      1.39 o 
  -3   0  13       38.12       36.94      2.12 o 
  -2   0  13       23.59       22.91      1.12 o 
  -1   0  13       41.07       44.93      2.05 o 
   0   0  13       47.89       43.96      1.99 o 
   1   0  13       80.14       85.47      4.89 o 
   2   0  13       82.27       86.09      3.15 o 
   3   0  13        0.06        1.03      1.93 o 
   4   0  13      162.97      192.24     11.06 o 
   5   0  13       27.64       32.52      4.58 o 
   6   0  13        9.46       19.25      7.38 o 
   7   0  13        3.83        2.40      5.90 o 
 -10   1  13        0.28       -1.85      1.85 o 
  -9   1  13        1.16        0.11      2.21 o 
  -8   1  13       14.89       10.58      2.15 o 
  -7   1  13        1.17       -0.74      1.57 o 
  -6   1  13        0.20       -0.77      1.45 o 
  -5   1  13        0.09       -1.13      1.13 o 
  -4   1  13        0.51       -0.48      1.11 o 
  -3   1  13        1.52        3.49      1.18 o 
  -2   1  13        9.24       11.22      1.05 o 
  -1   1  13        4.75        5.07      0.55 o 
   0   1  13        4.86        6.65      1.56 o 
   1   1  13       10.32       11.22      1.62 o 
   2   1  13       30.15       28.15      2.12 o 
   3   1  13       20.90       20.32      2.14 o 
   4   1  13       29.96       29.69      2.26 o 
   5   1  13        9.63       13.13      3.75 o 
   6   1  13        6.14        5.75      3.34 o 
 -10   2  13       24.54       26.09      2.86 o 
  -9   2  13       22.01       22.83      2.72 o 
  -8   2  13       15.46       21.02      2.94 o 
  -7   2  13        2.75        5.79      1.90 o 
  -6   2  13       21.28       26.99      2.64 o 
  -5   2  13       26.97       28.05      2.45 o 
  -4   2  13       20.70       21.43      1.81 o 
  -3   2  13       20.20       25.55      1.87 o 
  -2   2  13        4.24        3.92      1.27 o 
  -1   2  13       11.58       12.14      1.39 o 
   0   2  13        1.38        2.24      1.54 o 
   1   2  13        1.79        2.89      1.61 o 
   2   2  13       19.00       23.03      2.42 o 
   3   2  13        0.93        0.64      1.77 o 
   4   2  13       30.02       34.78      4.39 o 
   5   2  13        0.45       -2.75      3.11 o 
   6   2  13        0.02       -2.80      3.05 o 
 -10   3  13       16.20       13.89      2.41 o 
  -9   3  13        5.49        7.73      2.14 o 
  -8   3  13        8.34       13.20      2.34 o 
  -7   3  13       34.77       33.40      2.84 o 
  -6   3  13        8.51       10.58      1.97 o 
  -5   3  13        1.19        4.12      3.19 o 
  -4   3  13       78.53       63.44      3.40 o 
  -3   3  13       29.26       32.53      3.11 o 
  -2   3  13       15.47       21.21      1.97 o 
  -1   3  13       65.73       54.43      3.23 o 
   0   3  13        0.03        0.73      0.92 o 
   1   3  13       70.82       72.02      3.92 o 
   2   3  13        8.54        8.70      2.09 o 
   3   3  13        0.38       -1.96      1.96 o 
   4   3  13       14.18       15.23      2.75 o 
   5   3  13       10.95       10.42      2.66 o 
  -9   4  13        2.42        3.44      1.96 o 
  -8   4  13        5.78        8.70      2.20 o 
  -7   4  13        6.19        4.13      2.47 o 
  -6   4  13        0.24       -0.66      1.65 o 
  -5   4  13        0.27        0.60      1.67 o 
  -4   4  13        0.47        0.12      1.56 o 
  -3   4  13        5.32        6.39      2.13 o 
  -2   4  13       23.96       23.25      2.37 o 
  -1   4  13        1.68        2.80      1.59 o 
   0   4  13       19.87       17.50      1.90 o 
   1   4  13        0.02       -0.03      1.18 o 
   2   4  13        0.29        0.57      2.01 o 
   3   4  13        7.91        9.04      4.20 o 
   4   4  13        0.90       -0.42      2.32 o 
  -8   5  13       14.05       10.58      2.76 o 
  -7   5  13        3.59        2.24      1.94 o 
  -6   5  13        3.50        2.01      1.92 o 
  -5   5  13        0.99        0.99      1.80 o 
  -4   5  13        0.20       -1.59      1.59 o 
  -3   5  13        1.51       -1.34      1.68 o 
  -2   5  13        5.73        8.91      2.38 o 
  -1   5  13        2.73        2.76      1.79 o 
   0   5  13        7.33        5.16      1.52 o 
   1   5  13        0.05        1.83      1.93 o 
   2   5  13        0.27        2.24      2.95 o 
  -7   6  13        0.01        1.46      1.89 o 
  -6   6  13        0.81        1.92      2.38 o 
  -5   6  13        0.35        2.00      1.90 o 
  -4   6  13        5.03        7.03      2.09 o 
  -3   6  13       18.35       20.88      2.51 o 
  -2   6  13        3.23        0.74      1.77 o 
  -1   6  13        1.09        1.91      2.98 o 
   0   6  13       18.09       18.95      2.07 o 
  -4   7  13        0.78       -1.83      1.83 o 
  -3   7  13        3.22        3.61      2.07 o 
   1 -12  14        0.13       -3.25      3.25 o 
   2 -12  14        1.37        2.66      3.25 o 
   3 -12  14        8.55        8.26      3.25 o 
  -2 -11  14        4.46        4.43      4.43 o 
  -1 -11  14        9.73       18.29      5.02 o 
   0 -11  14        0.11       -1.18      3.25 o 
   1 -11  14        0.06        1.48      2.95 o 
   2 -11  14       10.77       13.87      3.84 o 
   3 -11  14       11.43       12.98      3.25 o 
   4 -11  14       25.60       20.65      3.54 o 
   5 -11  14        0.09        1.48      1.77 o 
  -4 -10  14        0.01        1.48      4.13 o 
  -3 -10  14        0.02       -2.95      2.95 o 
  -2 -10  14       34.84       46.32      7.08 o 
  -1 -10  14        2.64        7.08      3.84 o 
   0 -10  14        1.29       -2.66      2.66 o 
   1 -10  14       31.01       48.38      5.61 o 
   2 -10  14        0.41        2.07      2.66 o 
   3 -10  14       23.92       30.39      3.84 o 
   4 -10  14        2.63        2.36      2.07 o 
   5 -10  14        0.32       -0.59      1.48 o 
   6 -10  14        0.07        0.00      0.83 o 
  -5  -9  14       13.31       16.82      5.61 o 
  -4  -9  14        4.71        5.31      4.43 o 
  -3  -9  14       36.83       48.97      7.08 o 
  -2  -9  14        7.80        1.77      3.25 o 
  -1  -9  14       30.07       33.63      5.31 o 
   0  -9  14       13.20       14.10      2.90 o 
   1  -9  14        6.31        9.74      3.25 o 
   2  -9  14       28.68       34.81      4.43 o 
   3  -9  14       14.16       15.64      2.95 o 
   4  -9  14        1.26       -1.48      1.48 o 
   5  -9  14        6.94        9.19      1.33 o 
   6  -9  14       13.93       14.05      1.25 o 
   7  -9  14        8.94       10.99      2.17 o 
  -7  -8  14        3.25        4.13      3.84 o 
  -6  -8  14       36.56       39.69      5.16 o 
  -5  -8  14        3.30        4.30      2.36 o 
  -4  -8  14       23.87       31.57      6.20 o 
  -3  -8  14       16.02       16.82      4.72 o 
  -2  -8  14        3.58        6.49      3.54 o 
  -1  -8  14       28.01       28.91      4.72 o 
   0  -8  14        1.30       -0.45      1.76 o 
   1  -8  14       58.31       53.31      4.03 o 
   2  -8  14        0.14        0.59      1.74 o 
   3  -8  14       11.12       11.51      2.36 o 
   4  -8  14        5.84        1.92      1.25 o 
   5  -8  14        1.37        1.00      1.09 o 
   6  -8  14        2.68        2.43      1.58 o 
   7  -8  14        2.27        0.17      1.64 o 
  -7  -7  14       56.13       53.05      7.67 o 
  -6  -7  14        0.57        2.27      2.21 o 
  -5  -7  14       43.37       50.04      4.15 o 
  -4  -7  14       57.95       69.73      6.64 o 
  -3  -7  14        4.80        7.08      3.54 o 
  -2  -7  14       68.41       67.26      7.08 o 
  -1  -7  14       52.44       53.31      4.37 o 
   0  -7  14       32.94       33.93      3.53 o 
   1  -7  14        1.57        3.38      1.92 o 
   2  -7  14       49.97       47.00      5.46 o 
   3  -7  14       49.06       48.68      3.38 o 
   4  -7  14        0.01       -0.45      1.01 o 
   5  -7  14        0.88        0.59      1.40 o 
   6  -7  14        5.51        3.77      1.89 o 
   7  -7  14        1.57        2.66      2.66 o 
   8  -7  14        4.98        3.50      2.51 o 
  -8  -6  14        7.53        7.69      5.75 o 
  -7  -6  14        1.58        2.50      2.34 o 
  -6  -6  14        2.84        0.54      2.03 o 
  -5  -6  14      188.66      195.38      8.25 o 
  -4  -6  14       12.48       11.81      2.23 o 
  -3  -6  14       38.53       39.53      5.90 o 
  -2  -6  14       21.76       16.65      2.90 o 
  -1  -6  14       92.57       91.46      5.38 o 
   0  -6  14        5.41        7.35      2.18 o 
   1  -6  14       17.19       14.06      2.55 o 
   2  -6  14       26.01       29.35      3.23 o 
   3  -6  14        0.33        0.41      1.57 o 
   4  -6  14        3.46        3.27      2.22 o 
   5  -6  14       37.53       35.34      2.50 o 
   6  -6  14        4.77        1.97      2.11 o 
   7  -6  14       20.86       17.56      3.07 o 
   8  -6  14        2.20        3.60      2.31 o 
  -9  -5  14       30.32       33.94      3.21 o 
  -8  -5  14        7.09        6.02      1.75 o 
  -7  -5  14        5.65        2.50      2.31 o 
  -6  -5  14       28.24       30.07      3.27 o 
  -5  -5  14        8.05        7.06      2.21 o 
  -4  -5  14        0.32       -0.95      1.50 o 
  -3  -5  14        0.46        1.08      1.32 o 
  -2  -5  14        0.85       -2.93      3.10 o 
  -1  -5  14        1.16        1.77      2.05 o 
   0  -5  14       53.90       59.81      4.45 o 
   1  -5  14        3.24        2.75      1.55 o 
   2  -5  14        0.07        0.07      1.47 o 
   3  -5  14        2.23        5.43      1.72 o 
   4  -5  14       27.03       30.50      2.68 o 
   5  -5  14       23.36       24.08      2.55 o 
   6  -5  14       17.06       21.19      3.04 o 
   7  -5  14        0.02        1.18      4.43 o 
   8  -5  14        2.39        3.75      2.67 o 
  -9  -4  14        4.69        5.41      3.83 o 
  -8  -4  14        2.93        0.80      1.73 o 
  -7  -4  14       45.95       45.22      3.36 o 
  -6  -4  14       14.62       13.45      3.80 o 
  -5  -4  14        0.89       -1.64      1.64 o 
  -4  -4  14        0.13       -1.46      1.46 o 
  -3  -4  14        5.55        9.00      1.63 o 
  -2  -4  14        1.52        0.77      0.81 o 
  -1  -4  14        4.31        2.95      2.12 o 
   0  -4  14       21.06       21.90      3.84 o 
   1  -4  14       36.16       31.87      2.70 o 
   2  -4  14       52.81       55.85      3.47 o 
   3  -4  14       41.01       41.14      3.07 o 
   4  -4  14       54.91       58.26      3.21 o 
   5  -4  14        5.98        7.55      2.54 o 
   6  -4  14        0.90        0.54      3.25 o 
   7  -4  14        2.64       -1.89      3.10 o 
   8  -4  14        5.37        6.63      2.99 o 
  -9  -3  14        9.95        9.59      2.81 o 
  -8  -3  14       46.75       46.65      3.22 o 
  -7  -3  14       17.69       18.09      2.04 o 
  -6  -3  14        4.84        1.65      1.32 o 
  -5  -3  14        2.24       -0.48      1.78 o 
  -4  -3  14       19.46       24.53      3.33 o 
  -3  -3  14        0.91        2.78      1.48 o 
  -2  -3  14       20.06       19.45      1.82 o 
  -1  -3  14       15.90       16.03      2.76 o 
   0  -3  14       22.85       22.54      2.42 o 
   1  -3  14       32.08       34.55      2.57 o 
   2  -3  14        0.18        0.61      1.32 o 
   3  -3  14        6.79        5.37      1.46 o 
   4  -3  14       39.18       42.48      3.42 o 
   5  -3  14        1.81        2.37      2.36 o 
   6  -3  14        6.87        1.25      2.76 o 
   7  -3  14        4.75       -0.70      5.02 o 
   8  -3  14        1.05        2.91      5.46 o 
 -10  -2  14       11.60        6.98      2.30 o 
  -9  -2  14        5.06        3.83      1.98 o 
  -8  -2  14        4.92        7.55      1.96 o 
  -7  -2  14        1.35       -0.60      1.44 o 
  -6  -2  14        1.03        0.31      1.27 o 
  -5  -2  14       13.88       18.05      1.40 o 
  -4  -2  14        6.13        9.90      2.12 o 
  -3  -2  14        0.04        0.93      1.90 o 
  -2  -2  14      117.66      127.20      4.13 o 
  -1  -2  14       40.96       34.24      1.68 o 
   0  -2  14       23.20       25.34      3.35 o 
   1  -2  14        2.47        2.60      1.41 o 
   2  -2  14       29.27       26.23      3.12 o 
   3  -2  14       18.15       17.16      2.41 o 
   4  -2  14       17.48       18.22      3.77 o 
   5  -2  14        0.00       -0.15      2.34 o 
   6  -2  14        2.79        9.49      3.40 o 
   7  -2  14        8.71        9.19      3.84 o 
 -10  -1  14       18.03       18.60      2.68 o 
  -9  -1  14        3.63        0.63      1.99 o 
  -8  -1  14      101.52      105.21      5.08 o 
  -7  -1  14        1.36        0.49      1.54 o 
  -6  -1  14        0.01       -0.72      1.49 o 
  -5  -1  14       33.46       31.48      3.47 o 
  -4  -1  14       25.05       28.32      1.45 o 
  -3  -1  14        0.33        2.47      1.65 o 
  -2  -1  14       62.28       67.97      3.79 o 
  -1  -1  14        1.40        4.16      1.20 o 
   0  -1  14       44.83       44.67      2.12 o 
   1  -1  14        0.32       -1.22      1.22 o 
   2  -1  14        8.74       11.43      2.21 o 
   3  -1  14        2.63       -1.01      2.47 o 
   4  -1  14        9.10        6.93      3.10 o 
   5  -1  14        2.02        1.03      4.13 o 
   6  -1  14       10.38       11.99      6.93 o 
   7  -1  14        0.91       -5.31      6.49 o 
 -10   0  14        0.13        1.42      2.04 o 
  -9   0  14        1.96       -1.47      1.80 o 
  -8   0  14       26.01       25.61      2.71 o 
  -7   0  14        0.67        1.45      1.65 o 
  -6   0  14       32.60       38.38      2.68 o 
  -5   0  14        4.83        2.60      2.22 o 
  -4   0  14        3.28        4.99      1.30 o 
  -3   0  14      156.55      139.89      3.31 o 
  -2   0  14       82.88       89.87      4.50 o 
  -1   0  14        0.22       -0.11      1.46 o 
   0   0  14        6.94        9.39      1.62 o 
   1   0  14        1.28        1.39      1.28 o 
   2   0  14        3.41        3.74      1.16 o 
   3   0  14       32.26       31.45      3.29 o 
   4   0  14        4.20        5.31      3.13 o 
   5   0  14       11.81       16.08      4.13 o 
   6   0  14        4.42        7.81      3.65 o 
 -10   1  14        2.49       -0.82      1.87 o 
  -9   1  14       20.03       21.36      2.71 o 
  -8   1  14       15.59       21.74      2.57 o 
  -7   1  14       49.02       46.58      3.25 o 
  -6   1  14       49.18       54.49      4.00 o 
  -5   1  14       12.63       10.42      2.92 o 
  -4   1  14      135.98      134.11      5.09 o 
  -3   1  14       55.49       51.31      4.07 o 
  -2   1  14        1.98        2.09      0.75 o 
  -1   1  14        0.86        0.38      1.86 o 
   0   1  14       13.55       13.77      2.13 o 
   1   1  14        0.09        1.24      1.32 o 
   2   1  14        8.02        9.67      1.80 o 
   3   1  14        1.22        1.65      1.70 o 
   4   1  14        8.75       10.88      5.31 o 
   5   1  14        3.25        6.78      3.32 o 
   6   1  14        6.60       13.57      4.17 o 
  -9   2  14       10.35        8.29      2.25 o 
  -8   2  14       17.56       15.56      2.52 o 
  -7   2  14        8.73       12.34      2.66 o 
  -6   2  14        9.39        8.61      1.95 o 
  -5   2  14       32.21       31.76      2.65 o 
  -4   2  14       22.97       22.10      1.91 o 
  -3   2  14        0.07       -0.72      1.23 o 
  -2   2  14       19.00       23.44      2.11 o 
  -1   2  14        0.04        0.21      0.87 o 
   0   2  14        0.61       -1.68      1.81 o 
   1   2  14        0.00        0.45      2.00 o 
   2   2  14        9.32        8.66      2.04 o 
   3   2  14        8.48        3.84      2.12 o 
   4   2  14        7.05        7.69      2.16 o 
   5   2  14        1.25        2.51      3.55 o 
  -9   3  14        0.04       -0.23      1.90 o 
  -8   3  14        2.14        0.95      1.87 o 
  -7   3  14       20.76       22.86      2.62 o 
  -6   3  14        0.80        0.71      1.74 o 
  -5   3  14        3.17        2.14      1.75 o 
  -4   3  14        1.13        1.18      1.67 o 
  -3   3  14        0.58        0.77      1.48 o 
  -2   3  14        3.44        2.80      1.73 o 
  -1   3  14       12.50       15.13      2.43 o 
   0   3  14        2.02        2.69      3.35 o 
   1   3  14       16.87       12.46      2.86 o 
   2   3  14        0.50        0.76      1.87 o 
   3   3  14       14.51       18.71      3.09 o 
   4   3  14        2.52        3.54      2.29 o 
  -8   4  14        3.23        4.52      2.12 o 
  -7   4  14       13.17       13.36      2.35 o 
  -6   4  14        2.48        0.77      1.85 o 
  -5   4  14        0.66       -1.67      1.67 o 
  -4   4  14        4.15        3.46      1.88 o 
  -3   4  14        2.13        4.17      1.83 o 
  -2   4  14       11.56       12.72      3.03 o 
  -1   4  14        5.54        4.08      1.68 o 
   0   4  14       17.45       15.11      1.98 o 
   1   4  14        0.23       -0.63      2.83 o 
   2   4  14        6.69        4.79      3.26 o 
  -7   5  14        0.72        0.86      1.92 o 
  -6   5  14        2.30        3.14      2.21 o 
  -5   5  14        1.27        0.46      1.81 o 
  -4   5  14        0.11        0.57      1.79 o 
  -3   5  14       12.00        8.11      2.12 o 
  -2   5  14        0.21       -1.70      1.70 o 
  -1   5  14        0.27       -1.65      1.68 o 
   0   5  14        2.74       -0.30      2.64 o 
   1   5  14        2.19        0.47      1.10 o 
  -5   6  14        2.17        0.16      1.99 o 
  -4   6  14       10.89        7.37      2.18 o 
  -3   6  14        1.88        0.39      1.87 o 
  -2   6  14        3.76        1.98      1.99 o 
  -2 -11  15        6.48       11.80      5.02 o 
  -1 -11  15        1.33       -0.30      3.84 o 
   0 -11  15        2.62       -2.07      3.54 o 
   1 -11  15       15.80       15.05      4.13 o 
   2 -11  15        5.13        6.49      3.54 o 
   3 -11  15        2.46       -1.18      2.66 o 
   4 -11  15        6.81        9.44      2.95 o 
  -4 -10  15        1.62       -3.84      3.84 o 
  -3 -10  15        2.99        8.26      4.43 o 
  -2 -10  15       16.13       26.26      5.90 o 
  -1 -10  15       25.59       18.59      5.02 o 
   0 -10  15        0.21        3.54      3.54 o 
   1 -10  15        0.34       -2.66      2.66 o 
   2 -10  15       10.00       15.05      3.54 o 
   3 -10  15        0.10        2.07      2.36 o 
   4 -10  15        1.12        0.00      1.77 o 
   5 -10  15        6.27        5.61      1.77 o 
  -5  -9  15       26.56       30.39      7.38 o 
  -4  -9  15        1.67        0.59      4.13 o 
  -3  -9  15        0.52        4.13      3.84 o 
  -2  -9  15        6.60        9.44      4.13 o 
  -1  -9  15        0.10        0.30      2.95 o 
   0  -9  15        0.02        5.02      2.95 o 
   1  -9  15        5.20       -0.30      2.36 o 
   2  -9  15       18.97       16.82      3.54 o 
   3  -9  15        5.59        4.72      2.36 o 
   4  -9  15        0.09        1.48      1.77 o 
   5  -9  15       13.79       11.51      2.36 o 
   6  -9  15        0.20        0.30      1.48 o 
  -6  -8  15        0.13       -2.14      2.28 o 
  -5  -8  15        0.32       -2.95      4.13 o 
  -4  -8  15       15.65       27.44      6.20 o 
  -3  -8  15        0.01       -2.07      3.25 o 
  -2  -8  15        8.17       12.69      4.13 o 
  -1  -8  15        0.03       -1.77      2.66 o 
   0  -8  15       16.81        7.97      3.25 o 
   1  -8  15       81.70       80.80      5.03 o 
   2  -8  15        0.69        1.77      2.36 o 
   3  -8  15        8.14        7.08      2.36 o 
   4  -8  15        8.36        7.38      2.36 o 
   5  -8  15        4.32        3.62      2.66 o 
   6  -8  15        3.10        1.97      2.80 o 
   7  -8  15        7.00        6.23      3.84 o 
  -7  -7  15       11.61        4.84      2.95 o 
  -6  -7  15        2.91        0.38      2.55 o 
  -5  -7  15       17.77       20.82      2.81 o 
  -4  -7  15        3.20       -0.89      3.54 o 
  -3  -7  15       16.56       20.65      5.02 o 
  -2  -7  15       25.09       28.03      5.02 o 
  -1  -7  15        1.97        2.36      2.95 o 
   0  -7  15      193.89      194.97     10.33 o 
   1  -7  15        1.52        1.77      1.96 o 
   2  -7  15       16.55       16.12      2.62 o 
   3  -7  15        7.31        9.44      2.66 o 
   4  -7  15        6.34        8.16      3.39 o 
   5  -7  15        0.41       -2.36      2.36 o 
   6  -7  15        0.55        1.87      3.25 o 
   7  -7  15        1.19        0.48      4.13 o 
  -8  -6  15        9.88       11.77      3.75 o 
  -7  -6  15        0.59        0.26      2.76 o 
  -6  -6  15        8.01        6.66      2.81 o 
  -5  -6  15       85.82       82.36      5.46 o 
  -4  -6  15       12.09       15.30      5.75 o 
  -3  -6  15       70.75       74.93      7.67 o 
  -2  -6  15        9.23        8.26      3.54 o 
  -1  -6  15       90.85       94.11      7.38 o 
   0  -6  15       40.51       43.79      3.97 o 
   1  -6  15        4.28        6.77      2.51 o 
   2  -6  15        4.49        2.71      4.72 o 
   3  -6  15        5.46        2.37      2.09 o 
   4  -6  15       12.34       14.86      2.15 o 
   5  -6  15        4.02        3.37      2.23 o 
   6  -6  15        2.62        3.44      2.11 o 
   7  -6  15        0.01       -0.72      2.80 o 
  -8  -5  15        2.05       -1.49      2.98 o 
  -7  -5  15        0.01       -2.55      2.55 o 
  -6  -5  15      151.09      151.06     10.98 o 
  -5  -5  15        4.27        4.29      2.11 o 
  -4  -5  15       84.53       91.50      4.91 o 
  -3  -5  15       24.87       22.48      1.66 o 
  -2  -5  15       40.95       42.48      5.61 o 
  -1  -5  15       21.65       16.52      4.13 o 
   0  -5  15       13.91       18.76      2.98 o 
   1  -5  15        1.00       -1.97      2.21 o 
   2  -5  15       12.46       10.03      2.08 o 
   3  -5  15       18.06       13.49      2.66 o 
   4  -5  15       15.57       14.69      2.18 o 
   5  -5  15        0.87       -0.11      3.10 o 
   6  -5  15        0.24       -2.12      2.12 o 
   7  -5  15        0.20       -2.50      2.50 o 
  -9  -4  15        2.31        5.46      1.90 o 
  -8  -4  15       27.25       27.49      2.63 o 
  -7  -4  15       64.59       56.19      5.45 o 
  -6  -4  15       19.71       21.85      3.12 o 
  -5  -4  15       51.53       58.65      4.15 o 
  -4  -4  15       18.80       22.26      2.68 o 
  -3  -4  15      101.08      102.25      4.64 o 
  -2  -4  15       29.55       31.86      5.02 o 
  -1  -4  15        2.03        4.43      2.95 o 
   0  -4  15       50.60       49.02      4.24 o 
   1  -4  15       23.63       22.67      2.73 o 
   2  -4  15        0.00       -1.27      1.76 o 
   3  -4  15        6.47        7.96      2.00 o 
   4  -4  15        0.00        1.94      1.78 o 
   5  -4  15        0.37       -1.12      3.10 o 
   6  -4  15        3.30        3.31      2.76 o 
   7  -4  15        3.31        1.45      2.89 o 
  -9  -3  15        0.85        0.54      1.87 o 
  -8  -3  15       34.57       37.50      2.88 o 
  -7  -3  15        0.89        3.79      1.73 o 
  -6  -3  15       37.38       38.66      1.51 o 
  -5  -3  15        0.24       -0.43      2.19 o 
  -4  -3  15       65.49       70.02      5.26 o 
  -3  -3  15        6.95        5.80      1.75 o 
  -2  -3  15        0.58       -0.20      1.32 o 
  -1  -3  15        0.09        3.84      3.25 o 
   0  -3  15        4.24        5.37      2.18 o 
   1  -3  15       16.87       17.50      2.21 o 
   2  -3  15        6.71        7.22      2.40 o 
   3  -3  15        1.57        4.14      1.78 o 
   4  -3  15       23.02       26.38      3.61 o 
   5  -3  15        0.25       -2.23      2.27 o 
   6  -3  15        1.18        2.61      2.89 o 
   7  -3  15        1.34       -0.14      2.81 o 
  -9  -2  15       66.56       67.25      4.47 o 
  -8  -2  15        1.40        3.03      1.96 o 
  -7  -2  15       18.84       18.71      2.59 o 
  -6  -2  15        1.25       -0.29      1.33 o 
  -5  -2  15       10.36       10.68      1.17 o 
  -4  -2  15        5.67        4.93      2.12 o 
  -3  -2  15        0.29       -1.39      1.63 o 
  -2  -2  15        5.14        3.08      1.77 o 
  -1  -2  15        7.49        5.98      1.58 o 
   0  -2  15        2.35        3.14      1.97 o 
   1  -2  15        1.73        1.20      1.55 o 
   2  -2  15        0.00        1.77      1.70 o 
   3  -2  15       34.66       42.34      3.44 o 
   4  -2  15        1.57        0.74      2.80 o 
   5  -2  15        0.64       -2.55      2.55 o 
   6  -2  15       32.74       38.57      4.90 o 
  -9  -1  15        4.30        1.56      2.34 o 
  -8  -1  15        3.43       -1.06      1.84 o 
  -7  -1  15        0.34        0.52      1.62 o 
  -6  -1  15        3.58        2.78      1.47 o 
  -5  -1  15        0.11       -0.42      1.19 o 
  -4  -1  15        1.54        1.83      1.90 o 
  -3  -1  15        3.04        3.51      1.93 o 
  -2  -1  15       28.92       28.52      2.77 o 
  -1  -1  15        0.03       -0.84      2.93 o 
   0  -1  15        3.23        0.54      1.24 o 
   1  -1  15        0.51        0.59      1.60 o 
   2  -1  15       19.12       19.56      2.61 o 
   3  -1  15        6.45        8.85      2.38 o 
   4  -1  15       17.24       23.22      5.61 o 
   5  -1  15       16.34       20.07      7.97 o 
   6  -1  15        0.67       -0.90      3.02 o 
  -9   0  15       19.80       20.72      2.79 o 
  -8   0  15        4.52        6.47      2.16 o 
  -7   0  15       38.85       42.21      3.05 o 
  -6   0  15       23.97       26.14      2.59 o 
  -5   0  15       10.72       10.56      1.66 o 
  -4   0  15        8.01        9.85      1.59 o 
  -3   0  15       62.51       59.07      4.08 o 
  -2   0  15       25.98       27.68      2.99 o 
  -1   0  15       63.54       64.12      3.50 o 
   0   0  15        0.74        0.05      1.74 o 
   1   0  15       13.29       16.41      1.77 o 
   2   0  15        0.26        0.92      1.93 o 
   3   0  15        1.66       -1.71      2.60 o 
   4   0  15       10.88       10.22      4.28 o 
   5   0  15        1.07        1.48      3.34 o 
  -9   1  15        3.65        1.19      2.09 o 
  -8   1  15        1.57       -0.17      1.82 o 
  -7   1  15       17.34       20.25      2.51 o 
  -6   1  15        0.08        0.83      1.69 o 
  -5   1  15       26.76       31.04      2.54 o 
  -4   1  15       49.47       43.97      3.10 o 
  -3   1  15      205.65      216.70      4.99 o 
  -2   1  15        3.48        2.78      1.86 o 
  -1   1  15        2.37       -0.02      1.89 o 
   0   1  15       26.54       26.54      2.99 o 
   1   1  15        1.99        5.55      2.23 o 
   2   1  15        6.19        6.60      2.48 o 
   3   1  15       13.99       14.60      5.46 o 
   4   1  15        0.01       -1.45      3.02 o 
   5   1  15        5.51        6.82      3.82 o 
  -9   2  15        0.60        0.77      1.92 o 
  -8   2  15       17.44       12.14      2.47 o 
  -7   2  15       11.82       11.48      2.55 o 
  -6   2  15       32.03       36.25      3.75 o 
  -5   2  15       39.38       41.95      5.15 o 
  -4   2  15       28.48       27.00      2.46 o 
  -3   2  15        5.95        3.85      1.57 o 
  -2   2  15        1.08       -1.21      1.21 o 
  -1   2  15        1.57        0.56      2.21 o 
   0   2  15        3.16        0.86      2.36 o 
   1   2  15        0.00       -0.77      3.59 o 
   2   2  15        9.34        9.95      2.89 o 
   3   2  15        0.27        0.24      2.79 o 
   4   2  15        1.23        1.18      3.84 o 
  -8   3  15        0.55       -1.90      1.90 o 
  -7   3  15        9.76       12.76      2.43 o 
  -6   3  15       13.37       13.07      2.30 o 
  -5   3  15        3.70        6.00      1.97 o 
  -4   3  15       15.91       15.27      2.30 o 
  -3   3  15        0.16        0.39      1.54 o 
  -2   3  15        4.70        6.01      1.88 o 
  -1   3  15        0.66        0.50      1.09 o 
   0   3  15        0.41        1.78      2.25 o 
   1   3  15        1.22       -1.27      2.38 o 
   2   3  15        1.20        0.64      2.72 o 
   3   3  15        3.34        6.04      2.84 o 
  -7   4  15        7.36        5.58      2.12 o 
  -6   4  15        0.70        0.89      1.90 o 
  -5   4  15        1.29        4.23      2.00 o 
  -4   4  15        0.74        3.23      1.89 o 
  -3   4  15        1.00        0.72      1.72 o 
  -2   4  15        0.34       -1.52      1.52 o 
  -1   4  15        2.11        3.63      1.23 o 
   0   4  15        3.77        6.32      3.32 o 
   1   4  15       13.41       11.68      7.23 o 
  -5   5  15        0.61       -0.96      1.81 o 
  -4   5  15        4.84        3.64      2.04 o 
  -3   5  15        4.15        2.20      2.73 o 
  -2   5  15        2.95        1.09      1.78 o 
  -1   5  15        3.29       -0.17      1.92 o 
   0 -11  16        1.31       -2.07      3.25 o 
   1 -11  16       15.43       17.41      4.43 o 
   2 -11  16        0.05       -2.66      2.66 o 
  -3 -10  16        4.77        4.13      4.43 o 
  -2 -10  16       13.97       15.05      4.72 o 
  -1 -10  16        0.35       -2.95      3.25 o 
   0 -10  16        3.07        1.48      3.25 o 
   1 -10  16        1.75       -0.30      2.66 o 
   2 -10  16        0.48       -0.59      2.66 o 
   3 -10  16        6.62        6.20      2.95 o 
   4 -10  16        0.57        0.59      2.07 o 
  -4  -9  16       17.69       28.32      6.49 o 
  -3  -9  16       27.26       31.57      6.20 o 
  -2  -9  16        5.88        4.43      4.13 o 
  -1  -9  16        0.74       -1.77      3.54 o 
   0  -9  16        3.01        7.38      3.54 o 
   1  -9  16        2.72        3.54      3.25 o 
   2  -9  16        7.21        7.97      3.25 o 
   3  -9  16        0.47       -0.59      2.36 o 
   4  -9  16        5.63        5.61      2.66 o 
   5  -9  16        2.88        3.54      2.07 o 
  -5  -8  16        0.29       -1.18      4.13 o 
  -4  -8  16        1.33        0.59      4.13 o 
  -3  -8  16       18.09       20.06      5.31 o 
  -2  -8  16        0.24       -2.66      2.66 o 
  -1  -8  16       59.43       61.36      7.08 o 
   0  -8  16       10.82       19.18      4.13 o 
   1  -8  16        1.04        1.77      2.66 o 
   2  -8  16        5.41        6.79      2.95 o 
   3  -8  16        2.21        1.77      2.36 o 
   4  -8  16        4.21        7.08      2.36 o 
   5  -8  16        0.12        1.06      3.10 o 
   6  -8  16        0.51        2.46      2.11 o 
  -6  -7  16        3.46        5.24      2.50 o 
  -5  -7  16        0.08        6.20      4.43 o 
  -4  -7  16       19.01       15.64      5.02 o 
  -3  -7  16        0.06        5.31      4.13 o 
  -2  -7  16       12.72       15.34      4.43 o 
  -1  -7  16        7.09       10.33      3.84 o 
   0  -7  16        6.77        6.79      3.25 o 
   1  -7  16       18.91       21.54      4.13 o 
   2  -7  16        0.24       -1.48      2.36 o 
   3  -7  16        1.28       -0.30      2.36 o 
   4  -7  16       14.05       11.85      2.58 o 
   5  -7  16        0.00        0.42      1.50 o 
   6  -7  16        1.14        0.56      2.05 o 
  -7  -6  16        6.29        4.38      3.05 o 
  -6  -6  16        6.40        7.71      5.75 o 
  -5  -6  16        9.09        4.52      2.80 o 
  -4  -6  16        0.06       -3.25      3.25 o 
  -3  -6  16        1.75        7.97      3.84 o 
  -2  -6  16        3.59        3.25      3.54 o 
  -1  -6  16        8.36        8.85      3.84 o 
   0  -6  16        2.01        2.07      2.95 o 
   1  -6  16        1.35       -2.36      2.36 o 
   2  -6  16        4.75        6.79      2.95 o 
   3  -6  16        8.96        4.25      2.34 o 
   4  -6  16        0.11       -0.89      1.96 o 
   5  -6  16       12.53        8.04      2.77 o 
   6  -6  16        5.65       10.47      2.81 o 
  -8  -5  16        0.01       -2.69      3.39 o 
  -7  -5  16        2.78        1.18      2.83 o 
  -6  -5  16        7.92        5.46      2.50 o 
  -5  -5  16       24.91       25.78      5.02 o 
  -4  -5  16        2.50        1.34      1.82 o 
  -3  -5  16        0.12       -3.25      3.25 o 
  -2  -5  16       72.56       70.21      7.67 o 
  -1  -5  16       46.13       39.24      5.61 o 
   0  -5  16        1.13       -2.07      2.66 o 
   1  -5  16        7.72        9.74      3.54 o 
   2  -5  16        0.14       -0.92      2.21 o 
   3  -5  16        0.02        1.92      2.18 o 
   4  -5  16       26.68       38.49      3.21 o 
   5  -5  16        6.96        8.41      2.72 o 
   6  -5  16       14.79       16.49      3.38 o 
  -8  -4  16        4.56        3.63      3.26 o 
  -7  -4  16        8.58        7.50      3.26 o 
  -6  -4  16       16.93       15.62      2.99 o 
  -5  -4  16        1.99       -1.00      1.90 o 
  -4  -4  16       10.68        8.97      2.45 o 
  -3  -4  16       32.32       37.55      2.87 o 
  -2  -4  16        2.58        1.77      3.25 o 
  -1  -4  16       27.10       24.19      4.72 o 
   0  -4  16       26.02       22.72      4.72 o 
   1  -4  16        0.69        3.54      2.29 o 
   2  -4  16       20.17       25.69      3.44 o 
   3  -4  16        0.63        1.01      1.59 o 
   4  -4  16        0.02        1.03      2.34 o 
   5  -4  16        1.05        0.41      3.10 o 
   6  -4  16        0.00       -1.79      4.57 o 
  -8  -3  16        2.42        2.62      1.72 o 
  -7  -3  16        6.14        4.92      1.11 o 
  -6  -3  16       21.87       21.45      3.20 o 
  -5  -3  16       13.79       16.65      2.68 o 
  -4  -3  16       40.86       47.40      4.54 o 
  -3  -3  16        0.07       -1.52      1.52 o 
  -2  -3  16        1.63        4.06      1.77 o 
  -1  -3  16       28.06       43.07      6.20 o 
   0  -3  16        3.45        5.61      3.54 o 
   1  -3  16       31.63       31.92      9.00 o 
   2  -3  16        8.53       11.19      2.27 o 
   3  -3  16        1.93        4.49      3.18 o 
   4  -3  16        0.34        2.70      2.69 o 
   5  -3  16        8.24        0.75      2.76 o 
   6  -3  16        2.11        6.65      3.40 o 
  -8  -2  16        2.77        3.01      1.79 o 
  -7  -2  16       32.97       34.52      4.10 o 
  -6  -2  16        0.04        0.03      1.11 o 
  -5  -2  16        9.14       11.55      2.63 o 
  -4  -2  16        2.02        0.29      2.23 o 
  -3  -2  16        0.34        1.70      1.77 o 
  -2  -2  16        1.99        2.15      1.82 o 
  -1  -2  16        7.59        3.71      1.62 o 
   0  -2  16        1.08        0.00      3.25 o 
   1  -2  16        2.09       -1.50      2.18 o 
   2  -2  16       27.47       29.27      4.13 o 
   3  -2  16        1.09       -0.33      2.39 o 
   4  -2  16        0.00        2.00      2.62 o 
   5  -2  16        6.18        3.63      3.02 o 
  -8  -1  16       29.94       30.00      2.88 o 
  -7  -1  16        0.13        2.67      1.66 o 
  -6  -1  16        0.78        1.16      1.50 o 
  -5  -1  16       20.72       25.79      1.34 o 
  -4  -1  16        1.01       -0.28      1.95 o 
  -3  -1  16        3.40        5.90      2.15 o 
  -2  -1  16       30.27       37.08      4.64 o 
  -1  -1  16        2.77        1.52      1.82 o 
   0  -1  16        2.79        0.89      1.39 o 
   1  -1  16        6.61        5.61      3.84 o 
   2  -1  16        0.17        2.47      2.60 o 
   3  -1  16        0.83        3.62      2.81 o 
   4  -1  16       36.35       27.52      4.16 o 
   5  -1  16       36.61       49.54      7.38 o 
  -8   0  16        2.17        0.66      1.89 o 
  -7   0  16        4.57        1.69      1.79 o 
  -6   0  16        6.47        6.12      1.81 o 
  -5   0  16       11.22       11.23      1.80 o 
  -4   0  16       11.52        8.83      2.68 o 
  -3   0  16        0.78        4.50      2.17 o 
  -2   0  16        3.47        4.86      2.00 o 
  -1   0  16        0.00       -1.32      1.78 o 
   0   0  16        2.75        1.18      1.85 o 
   1   0  16        1.87        0.59      1.38 o 
   2   0  16        2.74       -0.89      3.84 o 
   3   0  16        0.43       -2.50      2.50 o 
   4   0  16        1.24        1.03      3.13 o 
  -8   1  16       18.65       16.35      2.51 o 
  -7   1  16        3.01        0.58      1.84 o 
  -6   1  16       16.92       13.64      2.21 o 
  -5   1  16       10.67       11.31      1.96 o 
  -4   1  16        0.71        1.76      1.33 o 
  -3   1  16       25.01       24.24      3.00 o 
  -2   1  16        0.45       -1.53      2.10 o 
  -1   1  16        0.00       -2.11      2.11 o 
   0   1  16       10.09        6.94      2.51 o 
   1   1  16        0.02       -0.94      2.01 o 
   2   1  16        0.01       -0.30      4.43 o 
   3   1  16       10.45       10.03      5.90 o 
  -8   2  16        5.01        4.74      2.07 o 
  -7   2  16        0.64        0.86      1.80 o 
  -6   2  16        0.23       -0.45      2.26 o 
  -5   2  16        4.64        3.75      1.98 o 
  -4   2  16       27.73       29.13      4.57 o 
  -3   2  16        4.22        0.22      1.46 o 
  -2   2  16        3.10        3.43      2.39 o 
  -1   2  16        1.01       -0.02      2.12 o 
   0   2  16        0.08        4.10      2.29 o 
   1   2  16       10.43       11.04      3.05 o 
   2   2  16        7.80        8.90      2.84 o 
  -7   3  16        0.39       -0.64      1.87 o 
  -6   3  16        0.10       -0.03      2.42 o 
  -5   3  16        4.00        3.41      1.91 o 
  -4   3  16        1.48       -0.56      1.83 o 
  -3   3  16        0.04       -1.46      1.67 o 
  -2   3  16        0.50        0.13      0.88 o 
  -1   3  16        0.73        3.65      2.95 o 
   0   3  16        5.54        4.74      3.11 o 
   1   3  16        3.46        1.35      2.95 o 
  -5   4  16        4.39        4.91      2.26 o 
  -4   4  16        1.10       -2.55      2.55 o 
  -3   4  16        0.94        2.71      1.74 o 
  -2   4  16        1.41       -1.48      2.50 o 
  -1   4  16        8.98        8.07      3.40 o 
  -1 -10  17        0.25        2.07      3.54 o 
   0 -10  17        1.17        2.95      3.54 o 
   1 -10  17        0.11        1.48      3.25 o 
   2 -10  17        0.00       -2.07      2.66 o 
  -3  -9  17       13.67       17.11      5.61 o 
  -2  -9  17        2.54        0.00      3.84 o 
  -1  -9  17        0.73        7.38      4.13 o 
   0  -9  17        7.84        7.08      3.84 o 
   1  -9  17        3.04        6.49      3.54 o 
   2  -9  17       23.76       25.08      4.43 o 
   3  -9  17        2.67        4.13      2.95 o 
   4  -9  17        2.08        2.95      2.36 o 
  -5  -8  17        6.37       -1.77      4.43 o 
  -4  -8  17       11.10       18.29      5.61 o 
  -3  -8  17        7.50       13.57      4.72 o 
  -2  -8  17        1.67       -2.36      3.54 o 
  -1  -8  17       21.25       18.88      5.02 o 
   0  -8  17        0.69        2.95      3.25 o 
   1  -8  17       18.46       20.65      4.43 o 
   2  -8  17        0.55        0.89      2.95 o 
   3  -8  17       20.55       27.73      4.43 o 
   4  -8  17        0.92        0.00      2.36 o 
   5  -8  17        1.70        1.70      4.43 o 
  -5  -7  17        2.90        4.13      4.72 o 
  -4  -7  17       28.81       25.67      6.20 o 
  -3  -7  17        2.57        2.66      3.84 o 
  -2  -7  17       73.66       74.64      8.26 o 
  -1  -7  17        0.93       -1.48      3.25 o 
   0  -7  17       30.27       30.98      5.31 o 
   1  -7  17       27.86       26.85      4.72 o 
   2  -7  17       12.05       10.33      3.54 o 
   3  -7  17        0.31        1.48      2.66 o 
   4  -7  17        4.63        4.56      2.50 o 
   5  -7  17        0.98        0.51      4.13 o 
  -6  -6  17        9.40       10.30      6.34 o 
  -5  -6  17        8.60       14.75      5.61 o 
  -4  -6  17       15.51       23.90      5.90 o 
  -3  -6  17       24.73       18.29      5.02 o 
  -2  -6  17       38.71       46.02      6.79 o 
  -1  -6  17       18.15       21.24      5.02 o 
   0  -6  17       10.42        9.44      3.54 o 
   1  -6  17       31.18       32.75      5.31 o 
   2  -6  17        2.22        2.36      2.95 o 
   3  -6  17        3.05        1.52      2.12 o 
   4  -6  17       10.97        8.89      2.18 o 
   5  -6  17        3.06        1.72      2.40 o 
  -7  -5  17        4.92        7.31      3.19 o 
  -6  -5  17       25.30       31.82      4.09 o 
  -5  -5  17        2.41        3.81      2.31 o 
  -4  -5  17       11.04        0.89      4.13 o 
  -3  -5  17        0.27        2.66      3.84 o 
  -2  -5  17       34.41       44.25      6.49 o 
  -1  -5  17        0.15        2.95      3.54 o 
   0  -5  17        4.19        9.74      3.84 o 
   1  -5  17        0.61       -2.66      2.66 o 
   2  -5  17        4.42        2.82      2.39 o 
   3  -5  17        6.60        3.00      2.60 o 
   4  -5  17       35.55       30.41      7.67 o 
   5  -5  17        2.72        5.97      3.25 o 
  -7  -4  17        2.02        2.02      3.05 o 
  -6  -4  17       13.19        9.21      2.86 o 
  -5  -4  17       13.51       14.51      2.95 o 
  -4  -4  17        2.15        2.08      2.01 o 
  -3  -4  17        3.14        2.66      3.54 o 
  -2  -4  17        9.54       14.46      4.72 o 
  -1  -4  17        0.25       -1.18      3.25 o 
   0  -4  17       13.11       12.39      4.43 o 
   1  -4  17        6.87        1.48      3.25 o 
   2  -4  17        0.07       -1.38      5.16 o 
   3  -4  17        0.07       -1.75      1.75 o 
   4  -4  17        7.41        9.57      3.05 o 
   5  -4  17        6.84        4.51      2.83 o 
  -7  -3  17        0.84       -2.97      6.20 o 
  -6  -3  17        1.74        1.45      2.39 o 
  -5  -3  17        0.09       -1.57      2.03 o 
  -4  -3  17       14.88       16.32      3.25 o 
  -3  -3  17        0.91       -2.11      3.10 o 
  -2  -3  17        0.14       -2.66      3.25 o 
  -1  -3  17       12.68       15.34      5.02 o 
   0  -3  17       15.02        9.44      4.13 o 
   1  -3  17       10.14        9.74      4.13 o 
   2  -3  17        3.96        3.47      2.60 o 
   3  -3  17        0.87        2.30      2.60 o 
   4  -3  17        0.04        2.77      2.69 o 
   5  -3  17        0.50       -2.62      2.62 o 
  -8  -2  17        2.10        2.24      1.78 o 
  -7  -2  17        0.90        5.16      3.19 o 
  -6  -2  17        1.64       -0.64      2.69 o 
  -5  -2  17        6.59        4.56      2.45 o 
  -4  -2  17        0.40       -1.10      1.95 o 
  -3  -2  17        3.23        2.66      2.18 o 
  -2  -2  17        9.39        9.19      2.80 o 
  -1  -2  17        0.89        5.61      4.13 o 
   0  -2  17       27.10       28.32      5.90 o 
   1  -2  17       10.25        9.29      3.13 o 
   2  -2  17        0.75        2.36      3.54 o 
   3  -2  17        7.63       11.71      5.90 o 
   4  -2  17        0.01       -2.24      2.60 o 
  -8  -1  17        5.11        3.77      2.21 o 
  -7  -1  17        0.09       -0.11      1.70 o 
  -6  -1  17        1.07        1.77      1.46 o 
  -5  -1  17        3.07        3.67      2.51 o 
  -4  -1  17        0.92        0.77      2.17 o 
  -3  -1  17        5.56        7.02      2.86 o 
  -2  -1  17        4.91        3.03      2.18 o 
  -1  -1  17       31.02       34.06      4.20 o 
   0  -1  17        3.48       10.03      4.43 o 
   1  -1  17        9.27        9.74      4.43 o 
   2  -1  17       14.73       16.52      5.02 o 
   3  -1  17       10.45       11.21      4.72 o 
   4  -1  17       10.67        4.74      3.44 o 
  -7   0  17        0.23       -0.72      1.68 o 
  -6   0  17       10.71        9.04      1.96 o 
  -5   0  17        2.04        2.29      2.76 o 
  -4   0  17        1.14        2.09      2.41 o 
  -3   0  17       57.22       55.10      4.05 o 
  -2   0  17        8.03       14.48      2.46 o 
  -1   0  17       15.97       12.29      2.77 o 
   0   0  17        2.78        3.36      2.95 o 
   1   0  17        0.92        2.36      4.43 o 
   2   0  17        0.69       -1.48      3.84 o 
   3   0  17        8.19        7.97      5.02 o 
  -7   1  17        4.45        4.32      1.98 o 
  -6   1  17        0.05        0.68      1.68 o 
  -5   1  17        2.78        3.34      1.73 o 
  -4   1  17       24.47       18.24      3.90 o 
  -3   1  17       16.96       17.70      3.69 o 
  -2   1  17        2.64        2.30      2.36 o 
  -1   1  17        1.31        1.18      2.45 o 
   0   1  17        0.53        1.66      2.28 o 
   1   1  17        2.51       -1.95      2.95 o 
   2   1  17        1.36        0.00      4.13 o 
  -6   2  17        3.31        6.29      1.95 o 
  -5   2  17        2.12        1.75      1.87 o 
  -4   2  17        4.58        2.53      1.52 o 
  -3   2  17        1.51       -1.22      2.83 o 
  -2   2  17        0.13        3.25      3.05 o 
  -1   2  17        4.12        5.00      3.05 o 
   0   2  17        3.78       -0.05      2.62 o 
   1   2  17        2.84        2.30      2.66 o 
  -4   3  17        1.99        3.35      1.88 o 
  -3   3  17        0.12        0.34      1.40 o 
  -2   3  17        5.63        2.88      3.19 o 
  -2  -9  18        2.88        3.54      4.13 o 
  -1  -9  18        2.91        3.84      4.13 o 
   0  -9  18        3.40        3.54      3.54 o 
   1  -9  18        0.00        5.90      3.54 o 
   2  -9  18        1.60        4.72      3.25 o 
  -3  -8  18        2.10        2.95      4.43 o 
  -2  -8  18        0.09       -0.89      3.54 o 
  -1  -8  18        0.58       -2.36      3.25 o 
   0  -8  18        0.02        1.48      3.54 o 
   1  -8  18       23.99       26.26      5.02 o 
   2  -8  18        0.01        0.59      3.25 o 
   3  -8  18        6.38       10.33      3.54 o 
  -4  -7  18        0.82        0.89      4.13 o 
  -3  -7  18        2.70        0.59      4.13 o 
  -2  -7  18        1.71        0.59      3.84 o 
  -1  -7  18        5.15        5.02      4.13 o 
   0  -7  18       23.15       21.83      5.02 o 
   1  -7  18        0.25       -0.30      3.25 o 
   2  -7  18       23.86       18.88      4.43 o 
   3  -7  18        0.06       -0.59      2.95 o 
   4  -7  18        2.79        6.16      5.75 o 
  -5  -6  18        0.40       -3.54      3.54 o 
  -4  -6  18        8.06        7.38      4.72 o 
  -3  -6  18        3.29        2.66      4.13 o 
  -2  -6  18        1.02       -1.48      3.54 o 
  -1  -6  18       22.78       26.26      5.31 o 
   0  -6  18        0.62        4.13      3.54 o 
   1  -6  18       10.72        9.15      4.13 o 
   2  -6  18        0.05       -2.66      2.66 o 
   3  -6  18        0.42       -1.91      1.91 o 
   4  -6  18        6.45        5.54      2.16 o 
  -6  -5  18        4.70        5.41      2.67 o 
  -5  -5  18       13.25       16.34      2.66 o 
  -4  -5  18        8.86        7.08      5.02 o 
  -3  -5  18        6.42        2.95      4.13 o 
  -2  -5  18       19.98       31.27      5.90 o 
  -1  -5  18       13.48       21.54      5.31 o 
   0  -5  18        0.77        1.48      3.54 o 
   1  -5  18        0.55        1.18      3.54 o 
   2  -5  18        0.16       -0.30      3.25 o 
   3  -5  18       14.91       14.75      2.62 o 
   4  -5  18        2.89        3.77      2.95 o 
  -6  -4  18        0.14       -0.72      2.55 o 
  -5  -4  18       15.22       20.71      3.26 o 
  -4  -4  18        2.66        1.48      1.85 o 
  -3  -4  18       19.72       21.54      5.61 o 
  -2  -4  18       23.10       18.88      5.31 o 
  -1  -4  18        6.68        0.89      3.84 o 
   0  -4  18        7.30        4.72      4.13 o 
   1  -4  18        0.24        0.59      3.84 o 
   2  -4  18        1.99        0.89      2.50 o 
   3  -4  18       12.29        3.54      3.54 o 
   4  -4  18        0.18       -0.35      2.60 o 
  -6  -3  18        2.39        0.56      3.69 o 
  -5  -3  18        3.15        0.93      2.50 o 
  -4  -3  18        2.05       -1.23      2.95 o 
  -3  -3  18       15.11       15.34      5.61 o 
  -2  -3  18        0.61       -0.89      3.84 o 
  -1  -3  18       26.01       32.45      6.20 o 
   0  -3  18        4.53        3.54      4.13 o 
   1  -3  18        0.28        2.34      2.69 o 
   2  -3  18        1.01        0.00      3.25 o 
   3  -3  18        0.04        3.84      3.84 o 
   4  -3  18        0.62       -3.54      3.54 o 
  -7  -2  18        5.64        4.43      3.32 o 
  -6  -2  18        0.22       -0.97      2.83 o 
  -5  -2  18        0.09        0.03      3.96 o 
  -4  -2  18        3.30       -1.36      2.45 o 
  -3  -2  18        1.04        1.78      2.23 o 
  -2  -2  18        0.00       -2.07      3.84 o 
  -1  -2  18        0.05        3.25      4.13 o 
   0  -2  18        0.45        0.10      2.81 o 
   1  -2  18        4.03        1.77      3.84 o 
   2  -2  18        1.48        1.48      3.84 o 
   3  -2  18        3.85        3.84      4.13 o 
  -6  -1  18        2.29        2.59      3.19 o 
  -5  -1  18        0.02        1.70      2.76 o 
  -4  -1  18        8.54       10.10      3.01 o 
  -3  -1  18        0.21       -0.42      2.40 o 
  -2  -1  18        5.32        4.38      2.05 o 
  -1  -1  18        2.43        2.13      7.23 o 
   0  -1  18        1.10        5.90      4.13 o 
   1  -1  18        2.54        1.18      4.13 o 
   2  -1  18        1.56        3.54      4.13 o 
  -6   0  18        0.77        2.21      3.69 o 
  -5   0  18        0.46       -1.34      2.89 o 
  -4   0  18       17.83       15.90      5.46 o 
  -3   0  18       14.21        8.98      2.46 o 
  -2   0  18       11.28       10.34      2.89 o 
  -1   0  18        1.84       -0.39      2.18 o 
   0   0  18        4.86        2.95      4.43 o 
   1   0  18        7.65        9.74      5.02 o 
  -5   1  18        4.05        7.10      3.32 o 
  -4   1  18       21.84       16.72      3.95 o 
  -3   1  18        4.30        0.79      2.90 o 
  -2   1  18        0.58        0.26      2.62 o 
  -1   1  18        0.00       -2.18      2.45 o 
   0   1  18        1.82        1.70      2.28 o 
  -1  -8  19        2.82        1.18      4.13 o 
   0  -8  19        8.29       16.52      5.02 o 
   1  -8  19        1.01        0.00      3.25 o 
  -3  -7  19        2.38        4.72      4.72 o 
  -2  -7  19       13.07       11.51      4.72 o 
  -1  -7  19       13.89       12.10      4.72 o 
   0  -7  19        8.20        0.89      3.84 o 
   1  -7  19        0.68        3.54      3.54 o 
   2  -7  19        1.46       -2.95      2.95 o 
  -4  -6  19        4.87        0.89      4.13 o 
  -3  -6  19        5.73        3.84      4.43 o 
  -2  -6  19        3.63       -2.66      3.54 o 
  -1  -6  19        3.78        4.72      4.13 o 
   0  -6  19        4.50        2.36      4.13 o 
   1  -6  19        0.04        0.00      3.54 o 
   2  -6  19        0.50        0.89      3.25 o 
  -5  -5  19        0.02        0.00      4.72 o 
  -4  -5  19        2.00       10.03      5.02 o 
  -3  -5  19        1.19       -2.95      3.84 o 
  -2  -5  19        0.10        0.59      3.84 o 
  -1  -5  19        3.03        1.48      4.13 o 
   0  -5  19        1.31        0.89      3.54 o 
   1  -5  19        0.32        0.59      3.54 o 
   2  -5  19        3.72        7.97      4.13 o 
   3  -5  19        4.50        4.43      3.84 o 
  -5  -4  19        0.02       -2.05      2.05 o 
  -4  -4  19        8.55        6.20      5.02 o 
  -3  -4  19       10.93        8.26      5.31 o 
  -2  -4  19        5.35        0.30      4.13 o 
  -1  -4  19        0.33        1.18      4.13 o 
   0  -4  19        0.71       -3.25      3.25 o 
   1  -4  19        1.40        1.77      3.54 o 
   2  -4  19        3.27        5.40      2.81 o 
  -5  -3  19        7.45        8.36      2.95 o 
  -4  -3  19        9.69        7.56      2.35 o 
  -3  -3  19        9.99        6.49      5.02 o 
  -2  -3  19        4.70        1.18      4.13 o 
  -1  -3  19       11.51        5.31      4.72 o 
   0  -3  19        1.00        4.72      4.43 o 
   1  -3  19        1.66        0.89      2.92 o 
   2  -3  19        0.04        0.89      3.84 o 
  -5  -2  19        3.93        6.20      3.84 o 
  -4  -2  19        0.64        2.22      2.50 o 
  -3  -2  19        1.18        6.20      5.02 o 
  -2  -2  19        6.96        1.48      4.43 o 
  -1  -2  19        2.58       -0.50      2.81 o 
   0  -2  19        3.35        1.18      4.28 o 
   1  -2  19        5.03        9.44      5.02 o 
  -5  -1  19        0.42       -2.72      2.72 o 
  -4  -1  19        0.29       -4.13      4.13 o 
  -3  -1  19        3.25        2.77      2.46 o 
  -2  -1  19        4.06        5.55      3.40 o 
  -1  -1  19        2.05       -3.25      3.84 o 
   0  -1  19       11.26        8.56      5.02 o 
  -3   0  19        0.83        5.90      3.54 o 
  -2   0  19        0.77        0.06      2.45 o 
  -2  -5  20        0.66       -3.84      3.84 o 
  -1  -5  20        5.01        1.18      4.13 o 
   0  -5  20        2.49        6.79      4.72 o 
  -2  -4  20        1.40       -1.48      4.13 o 
  -1  -4  20        0.13        0.59      4.13 o 
   0  -4  20        0.83       -0.89      4.13 o 
  -2  -3  20        0.11        2.36      5.02 o 
  -1  -3  20        1.57       -2.95      4.13 o 
                                                 
